# Supplementary material for: MerlinS13 phosphorylation regulates meningioma Wnt signaling and magnetic resonance imaging features
Source: Nat Commun. 2024 Sep 9;15:7873. doi: 10.1038/s41467-024-52284-8 (PMC11383945; doi:10.1038/s41467-024-52284-8)
Supplement: Supplementary file 4 — Supplementary Data 1-4 [file 41467_2024_52284_MOESM4_ESM.xlsx]

## Sheet: Supplementary_Data_1
Supplementary Data 1. CH-157MN meningioma xenograft single-cell RNA sequencing.
Cluster	Gene	Avg_log2FC	P-val
1	FOS	1.90532	0
1	HSPA6	1.78773	6.10584e-290
1	HSPA1A	1.47773	0
1	IER5	1.38623	0
1	DUSP1	1.3676	0
1	HSPA1B	1.31147	0
1	DNAJB1	1.25031	0
1	ADAMTS1	1.22082	0
1	CYR61	1.18582	0
1	JUN	1.0905	0
1	SGK1	0.990023	5.148e-269
1	KLF6	0.981581	0
1	CRYAB	0.918295	0
1	HSPB1	0.915807	0
1	PPP1R15A	0.895063	0
1	HSPH1	0.885545	0
1	UBC	0.875831	0
1	ATF3	0.853996	6.43498e-232
1	GADD45B	0.847225	0
1	FAM46A	0.823611	0
1	KLF2	0.822327	0
1	RND3	0.81655	0
1	GADD45A	0.813112	0
1	MYC	0.745475	0
1	FOSB	0.696122	7.49329e-172
1	DUSP6	0.687282	3.42043e-271
1	CITED2	0.672734	0
1	EGR1	0.666783	2.13289e-268
1	UBB	0.666305	0
1	HSPA5	0.661006	4.79804e-273
1	DNAJB4	0.66053	4.08224e-300
1	RRAD	0.64849	8.58504e-117
1	CTGF	0.647246	7.5311e-245
1	TRIB1	0.636936	0
1	KLF4	0.635078	0
1	BAG3	0.632943	8.50737e-198
1	OSR2	0.62838	0
1	SNHG3	0.621435	2.88864e-200
1	MIR24-2	0.616924	4.70052e-199
1	PLK2	0.607176	1.75965e-221
1	HSPA8	0.598805	0
1	CLK1	0.597533	0
1	JUND	0.593769	0
1	NEAT1	0.5928	0
1	IER2	0.584846	5.39006e-181
1	ZFAND2A	0.583285	1.50368e-219
1	SAT1	0.582617	0
1	PMAIP1	0.577468	7.1147e-247
1	SNHG15	0.567119	1.75854e-291
1	DNAJA1	0.56588	0
1	RGS2	0.556694	0
1	SOCS3	0.552196	0
1	ZFP36	0.537008	0
1	VMP1	0.532917	4.02258e-211
1	ID1	0.53271	4.4914e-176
1	DNAJA4	0.532684	0
1	EDN1	0.530317	1.5047e-268
1	SERPINH1	0.516753	6.29436e-170
1	ESM1	0.513662	1.00645e-174
1	C11orf96	0.506957	8.77947e-132
1	CHORDC1	0.506414	1.70932e-191
1	HSPE1	0.505775	0
1	C1orf63	0.503555	5.6192e-284
1	ZFP36L1	0.501283	6.13194e-278
1	HSP90AA1	0.499783	1.28034e-226
1	SLC38A2	0.495958	7.89946e-290
1	KRTAP2-3	0.495445	5.5096e-209
1	TAF7	0.495144	8.92517e-240
1	DDIT3	0.494358	1.44218e-194
1	THBS1	0.494213	2.13832e-274
1	IFRD1	0.490799	0
1	MIR503HG	0.490691	0
1	TM4SF1	0.485486	5.36919e-240
1	RGMB	0.480757	1.42743e-206
2	RPL31	0.766813	0
2	RPS26	0.653035	0
2	RPL21	0.537619	0
2	RPS13	0.534764	0
2	RPL6	0.523123	0
2	RPS27	0.494603	0
3	NDRG1	2.84732	0
3	SLC2A1	2.27055	0
3	SERPINE1	1.89544	0
3	VEGFA	1.87771	0
3	ERRFI1	1.71944	0
3	BNIP3	1.61647	0
3	TMEM158	1.58314	0
3	PGK1	1.42224	0
3	CA9	1.33235	0
3	ANGPTL4	1.30505	0
3	MME	1.29426	0
3	PLOD2	1.29226	0
3	HK2	1.27261	0
3	ADAMTS1	1.25565	0
3	ITPR1	1.24119	0
3	COL6A2	1.2193	0
3	TXNIP	1.20629	0
3	ERO1L	1.15597	0
3	IGFBP3	1.14666	3.00834e-121
3	SLC6A8	1.13471	0
3	STC1	1.12176	0
3	NRN1	1.12119	0
3	SLCO4A1	1.11414	0
3	SLC2A3	1.09706	0
3	COL6A1	1.09162	0
3	P4HA1	1.08808	0
3	STC2	1.08116	0
3	CAMK2N1	1.06114	0
3	ENO2	1.05986	0
3	ADM	1.05155	0
3	MXI1	1.03419	0
3	AKAP12	1.02796	5.85988e-249
3	PODXL	1.0204	0
3	BNIP3L	0.990137	0
3	FTL	0.93254	0
3	FN1	0.927241	6.49757e-283
3	PLOD1	0.913556	0
3	ALDOA	0.906374	0
3	FAM162A	0.906351	0
3	LIMCH1	0.894082	0
3	MXRA7	0.882375	0
3	SH3BP5	0.876267	0
3	HILPDA	0.874083	0
3	LOX	0.870542	0
3	LGALS3	0.865309	9.34941e-202
3	F3	0.860348	0
3	C4orf3	0.84989	0
3	VIM	0.83793	0
3	TBX3	0.828563	0
3	LIMS1	0.817623	0
3	LDHA	0.812889	0
3	GBE1	0.802275	0
3	CSTB	0.784241	0
3	BTG1	0.783805	0
3	ELL2	0.776939	0
3	METRNL	0.776414	0
3	CA12	0.770863	0
3	ITGB1	0.768739	0
3	PFKFB3	0.766348	0
3	CD59	0.758336	0
3	MALAT1	0.756945	0
3	GREM1	0.756032	5.36736e-194
3	GAS5	0.751475	0
3	HAS2	0.734932	5.08812e-149
3	SOX4	0.729564	0
3	SEMA4B	0.72282	0
3	CD44	0.717569	0
3	MYADM	0.704162	0
3	COL6A3	0.700377	7.82335e-149
3	ESM1	0.699435	1.68389e-240
3	ENO1	0.694877	0
3	P4HA2	0.693059	0
3	KCNQ1OT1	0.691624	4.8703e-279
3	BZW1	0.676938	0
3	EMP1	0.67664	0
3	SLC6A6	0.667007	0
3	TP53BP2	0.662167	7.87926e-304
3	TMEM200A	0.661873	0
3	PDK1	0.661868	0
3	SDC4	0.656156	8.59717e-303
3	NRIP1	0.653446	0
3	PGF	0.6439	0
3	INSIG2	0.642063	0
3	CKB	0.636513	0
3	MYO10	0.636159	0
3	TUBGCP2	0.635572	0
3	LOXL2	0.634018	0
3	AHNAK	0.633812	0
3	ETS1	0.627411	0
3	RND3	0.615992	7.14656e-263
3	SPRY2	0.615347	1.7502e-304
3	RORA	0.612963	0
3	FLNB	0.60925	0
3	LTBP1	0.608789	0
3	RBPJ	0.608734	0
3	TMSB10	0.60718	0
3	FOXP1	0.60341	0
3	LMAN1	0.602885	0
3	ELK3	0.601884	0
3	SPAG4	0.593677	0
3	BACH1	0.590075	0
3	ITGA5	0.586524	4.53596e-298
3	DNTTIP1	0.585704	3.74007e-293
3	MAP2K1	0.582802	0
3	FAM107B	0.582615	0
3	DUSP6	0.581706	4.14973e-228
3	WSB1	0.581449	2.90471e-291
3	TMEM45A	0.581273	0
3	KDM3A	0.580674	0
3	ATP13A3	0.578378	3.63091e-276
3	SERTAD2	0.576542	0
3	EFNA5	0.575935	0
3	FAM46A	0.574447	4.48437e-279
3	GPI	0.573776	0
3	SLC38A2	0.573525	9.76574e-285
3	NR2F2	0.570912	3.53178e-178
3	EFNB1	0.570847	0
3	ZFAS1	0.56896	0
3	C6orf48	0.567934	0
3	C10orf10	0.5646	0
3	LRIG1	0.562706	7.33775e-258
3	RP11-166D19.1	0.560739	5.86428e-302
3	ADAMTS6	0.560737	1.93145e-219
3	SNX21	0.560142	0
3	PXN	0.559487	0
3	GLRX	0.555786	4.93479e-165
3	MSN	0.555645	0
3	NPEPPS	0.554848	0
3	EPAS1	0.553278	0
3	SLC8A1	0.552637	0
3	HSP90B1	0.551466	9.21279e-275
3	DDIT4	0.550537	7.44828e-55
3	CDK6	0.549808	4.81256e-271
3	MEG3	0.547248	3.1727e-126
3	LRRFIP1	0.546594	0
3	HPCAL1	0.538405	0
3	PPP1R13L	0.536575	0
3	GJA1	0.534571	0
3	AK4	0.531878	0
3	TSC22D3	0.53123	3.1948e-300
3	LINC00162	0.528946	2.90171e-204
3	NT5E	0.528491	7.14772e-231
3	DPYSL2	0.527497	0
3	SYTL2	0.52526	0
3	KLF4	0.522598	1.28673e-286
3	HSPA5	0.522439	1.48301e-153
3	SHB	0.522337	0
3	BRI3	0.521293	0
3	SH3BP4	0.520306	0
3	PDGFA	0.520164	0
3	BHLHE40	0.51921	9.9614e-190
3	CCDC85B	0.519072	1.2231e-184
3	HCFC1R1	0.517455	0
3	EIF4A2	0.515299	0
3	SCD	0.511385	4.51482e-149
3	TFRC	0.509604	2.59644e-271
3	GAPDH	0.50816	0
3	COL5A1	0.507957	1.92041e-84
3	TM4SF1	0.506414	8.95308e-251
3	IDS	0.505965	1.81386e-274
3	KLF6	0.505688	3.3909e-214
3	PAM	0.504658	0
3	ATP2B4	0.501744	1.80808e-268
3	CDH13	0.498505	0
3	KRT19	0.496799	0
3	UGCG	0.496529	2.42809e-180
3	APLP2	0.496068	5.96537e-284
3	PFKP	0.495021	1.39253e-285
3	CHST2	0.494212	0
3	FOSL1	0.491059	1.45728e-192
3	STX3	0.490893	0
3	EIF4B	0.490333	0
3	SFRP1	0.487376	0
3	PBX3	0.485418	2.75925e-262
3	ZNRF1	0.485391	0
3	TGFBR2	0.485231	1.36044e-238
3	PFKFB4	0.484747	0
3	P4HB	0.48343	1.30341e-237
3	ANO6	0.482929	0
3	SLC25A36	0.481095	0
3	PNRC1	0.480833	5.73761e-253
3	MAP3K7CL	0.480506	9.77776e-266
4	RPL31	1.19866	0
4	RPS26	0.937276	0
4	RPS27	0.927567	0
4	GAPDH	0.925302	0
4	RPL21	0.924533	0
4	RPLP1	0.923536	0
4	RPL39	0.878528	0
4	RPL32	0.877841	0
4	RPS29	0.871501	0
4	RPS2	0.867695	0
4	RPSA	0.86492	0
4	UBA52	0.86407	0
4	RPS13	0.86336	0
4	RPL12	0.862501	0
4	RPS12	0.858414	0
4	RPS6	0.852604	0
4	RPL35	0.851657	0
4	RPL18A	0.848355	0
4	RAB13	0.846857	0
4	RPL28	0.838782	0
4	RPL37	0.836471	0
4	RPS20	0.831307	0
4	RPL23A	0.830164	0
4	RPL6	0.823055	0
4	RPS15	0.813957	0
4	RPL30	0.803812	0
4	RPS24	0.798355	0
4	RPS5	0.797514	0
4	RPS28	0.796933	0
4	EEF1B2	0.795791	0
4	RPL26	0.791464	0
4	RPLP2	0.790797	0
4	EIF5A	0.788758	0
4	RPL7	0.788613	0
4	RPS11	0.782157	0
4	RPLP0	0.780176	0
4	RPS3A	0.776509	0
4	YBX1	0.773933	0
4	RPS18	0.769601	0
4	FAM211A-AS1	0.769092	0
4	RPS4X	0.76559	0
4	RPS21	0.761705	0
4	RPL22	0.757181	0
4	RPL36A	0.751946	0
4	RPS25	0.751479	0
4	RPL37A	0.745645	0
4	LGALS1	0.744483	0
4	RPS19	0.741534	0
4	RPL11	0.740629	0
4	RPS15A	0.736287	0
4	RPL10A	0.734855	0
4	RPL9	0.734386	0
4	SH3BGRL3	0.731321	0
4	RPL14	0.730901	0
4	RPL5	0.723431	0
4	RPL38	0.722633	0
4	HMGN2	0.721552	0
4	UQCRB	0.720797	0
4	POLR2L	0.720221	0
4	RPL24	0.718966	0
4	ATP5E	0.717905	0
4	PPIA	0.716753	0
4	TXN	0.715412	0
4	SNRPD2	0.713082	0
4	TPT1	0.712071	0
4	RPS23	0.71192	0
4	RPL13A	0.704247	0
4	RPL36	0.702804	0
4	PFN1	0.697175	0
4	RPL10	0.696188	0
4	RPL3	0.694184	0
4	HMGA1	0.693431	0
4	SNHG6	0.692227	0
4	RPL27	0.687317	0
4	RPS10	0.680782	0
4	UQCRH	0.674362	0
4	RPL29	0.672401	0
4	RPL23	0.670006	0
4	RPL27A	0.665372	0
4	RPS27A	0.665042	0
4	NDUFA4	0.65726	0
4	HINT1	0.654641	0
4	COX4I1	0.650703	0
4	RPL13	0.645331	0
4	RPL19	0.643478	0
4	RPL34	0.641969	0
4	ROMO1	0.640299	0
4	RPL15	0.637634	0
4	ATP5L	0.637185	0
4	RPL41	0.636625	0
4	NACA	0.634959	0
4	RPS8	0.629356	0
4	FKBP1A	0.629233	0
4	RPS9	0.62636	0
4	BTF3	0.617509	0
4	PPP1R14B	0.616806	0
4	RPS14	0.611719	0
4	KIAA0101	0.607928	1.71151e-261
4	COX7B	0.602976	0
4	C12orf75	0.601567	0
4	MIF	0.599773	0
4	RPS3	0.597452	0
4	GUK1	0.596161	0
4	RPS16	0.59403	0
4	USMG5	0.593302	0
4	RPL8	0.593135	0
4	COX6B1	0.586993	0
4	UQCRQ	0.585081	0
4	COX7C	0.583223	0
4	EIF3F	0.581424	0
4	COX8A	0.580798	0
4	LDHB	0.573934	0
4	PFDN5	0.573754	0
4	RPL35A	0.571038	0
4	COX6C	0.568823	0
4	RPS7	0.568289	0
4	S100A6	0.563813	0
4	RPL7A	0.563387	0
4	COMMD6	0.562386	0
4	ANXA2	0.558485	1.97222e-275
4	GNB2L1	0.557545	0
4	TCEB2	0.553762	0
4	ATP5J2	0.553075	2.05992e-253
4	COX6A1	0.550808	8.8484e-304
4	ARPC1A	0.550738	3.6585e-241
4	RANBP1	0.550682	5.84788e-259
4	TMSB10	0.545722	0
4	FAU	0.542638	0
4	HIGD1A	0.539914	1.57214e-257
4	PPDPF	0.538526	3.06886e-252
4	NDUFA1	0.535311	2.18734e-303
4	EEF1A1	0.535016	0
4	ACTB	0.533887	3.72501e-298
4	TMA7	0.528857	0
4	BOLA3	0.527975	3.32367e-218
4	OAZ1	0.524146	0
4	GTF3A	0.52371	8.75859e-237
4	TMEM230	0.521403	3.39226e-262
4	RPL17	0.518923	2.5623e-253
4	PABPC1	0.516142	0
4	NSA2	0.513603	1.26323e-270
4	TAF10	0.512286	8.27157e-257
4	EEF1D	0.511466	0
4	TOMM7	0.500517	0
4	SERF2	0.500286	0
4	OST4	0.499648	0
4	LSM4	0.498275	3.14219e-247
4	IFITM2	0.497708	7.48377e-220
4	EIF3H	0.496304	0
4	COX5A	0.493291	8.43224e-286
4	S100A11	0.490804	0
4	COTL1	0.490631	3.4382e-212
4	ATP5G2	0.488899	0
4	ATOX1	0.488011	8.37381e-216
4	TUBA1B	0.486353	2.61628e-187
4	TPM3	0.484826	1.11347e-231
4	MZT2B	0.484096	0
4	ZFAS1	0.481734	3.15608e-239
4	SLC25A3	0.481582	0
5	COL1A1	2.74708	0
5	COL1A2	2.54319	0
5	COL3A1	2.45856	0
5	TIMP3	2.39142	0
5	FN1	2.33819	0
5	MMP11	1.87312	0
5	SPARC	1.87271	0
5	RGCC	1.86641	0
5	BGN	1.84681	0
5	PMEPA1	1.78263	0
5	CTHRC1	1.75711	0
5	COL6A3	1.70321	0
5	TGFBI	1.5459	0
5	TNC	1.5291	0
5	COL6A1	1.52065	0
5	S100A4	1.46723	0
5	LAMA4	1.46232	0
5	COL5A2	1.436	0
5	MEG3	1.41777	0
5	PXDN	1.38536	0
5	COL5A1	1.33845	0
5	ENAH	1.29025	0
5	TUBA1A	1.28418	0
5	LRP1	1.26477	0
5	TIMP2	1.25541	0
5	DPYSL3	1.25523	0
5	MAN1A1	1.23215	0
5	PDGFRB	1.20291	0
5	NEAT1	1.19805	0
5	SOX4	1.18501	0
5	SERPINF1	1.17876	0
5	THY1	1.15145	0
5	GSN	1.14854	0
5	COL6A2	1.13578	0
5	PLXDC1	1.13428	0
5	FILIP1L	1.13041	0
5	MFAP2	1.10552	0
5	GXYLT2	1.10102	0
5	SVIL	1.09235	0
5	MMP14	1.08535	0
5	CALD1	1.08062	0
5	MMP2	1.07184	0
5	TSC22D1	1.06731	0
5	ARL4C	1.06139	0
5	MAGED2	1.04864	0
5	GJA1	1.03294	0
5	NNMT	1.02924	0
5	TCF4	1.02899	0
5	RRBP1	1.00461	0
5	PRRX1	0.994109	0
5	LGALS3	0.993844	0
5	ABHD2	0.989865	0
5	PALLD	0.983844	0
5	IFI27	0.964283	2.51086e-232
5	COL4A1	0.963459	0
5	CEBPD	0.958655	1.81663e-305
5	BMP4	0.947472	0
5	INHBA	0.944232	1.01988e-287
5	LMNA	0.931574	0
5	SERPINH1	0.931554	0
5	FBN1	0.925539	0
5	HTRA1	0.924118	0
5	UNC5B	0.923834	0
5	HLA-B	0.918551	0
5	BAALC	0.91557	0
5	FTH1	0.893858	0
5	LSP1	0.893739	0
5	OLFML2B	0.88898	0
5	SH3PXD2A	0.888367	0
5	TNFSF10	0.8813	0
5	MALAT1	0.874544	0
5	ANTXR1	0.874073	0
5	NR4A1	0.872631	0
5	WNT5A	0.8707	0
5	IGFBP7	0.870601	0
5	C9orf3	0.858882	0
5	MYL9	0.856727	0
5	MIAT	0.843062	0
5	CD248	0.831093	0
5	GJB2	0.829394	0
5	SNAI2	0.825576	0
5	ASS1	0.802169	0
5	ISLR	0.797694	0
5	VGLL4	0.792796	0
5	PSAP	0.792277	0
5	LOXL1	0.788455	0
5	PPFIBP1	0.784235	0
5	SUGCT	0.781658	0
5	EMILIN1	0.776066	0
5	EPSTI1	0.770857	0
5	VCAN	0.769803	0
5	EDIL3	0.768161	0
5	TPM1	0.767679	0
5	COL11A1	0.764848	0
5	MXRA8	0.754565	0
5	CXXC5	0.753489	0
5	HLA-A	0.753281	0
5	LRRC17	0.753094	2.61842e-268
5	SERINC2	0.747436	0
5	ZCCHC24	0.744526	0
5	NREP	0.743414	0
5	VCL	0.738113	0
5	TRPS1	0.736028	0
5	P4HA2	0.735728	0
5	TTC3	0.732209	0
5	COL4A2	0.726945	7.87825e-307
5	LAPTM4A	0.724505	0
5	GEM	0.724186	0
5	SMARCA1	0.721588	0
5	BICC1	0.713377	0
5	NOV	0.710865	0
5	JUND	0.707567	0
5	TPST2	0.705325	0
5	BST2	0.704188	0
5	LINC00963	0.703047	0
5	MARCKS	0.699605	0
5	BNC2	0.698744	0
5	ARL6IP5	0.693462	0
5	SEMA5A	0.687935	0
5	PCOLCE	0.687203	0
5	RIN2	0.685973	0
5	DUSP23	0.680798	0
5	LINC00883	0.678772	0
5	PNRC1	0.677186	0
5	ROBO1	0.675247	0
5	GALNT7	0.673839	0
5	PPIC	0.673547	0
5	FKBP14	0.670904	0
5	PTPRG	0.669482	0
5	TSPAN9	0.660598	0
5	TAGLN2	0.659984	0
5	FAP	0.659715	0
5	COL5A3	0.655288	0
5	PHLDB2	0.655096	0
5	LAMB1	0.654279	0
5	FAM20C	0.653339	0
5	HLA-C	0.649938	0
5	CD109	0.649891	0
5	B2M	0.647155	0
5	LIMA1	0.646482	0
5	LY6E	0.646223	4.90973e-236
5	MRC2	0.637367	0
5	KCNQ1OT1	0.633446	4.02467e-196
5	LGALS3BP	0.631558	0
5	MARCKSL1	0.630316	0
5	AEBP1	0.629418	4.88519e-280
5	ADD3	0.627361	0
5	EMP1	0.625208	0
5	GOLIM4	0.625051	0
5	AKAP13	0.621901	0
5	SH3PXD2B	0.620865	0
5	ITM2B	0.616459	0
5	GPNMB	0.615163	0
5	PLAC9	0.613062	0
5	CRABP2	0.6125	0
5	MAGED1	0.612074	0
5	ITGAV	0.611068	0
5	CXCL1	0.610424	6.60343e-81
5	SERTAD4-AS1	0.607147	0
5	CRIP2	0.606263	0
5	CRIP1	0.600328	3.26292e-246
5	RHOBTB3	0.599368	0
5	CALU	0.598442	0
5	PLAU	0.59676	3.3808e-118
5	GREM1	0.595322	2.2338e-87
5	CD82	0.593884	5.22583e-300
5	MAP4K4	0.592927	0
5	CD63	0.591882	0
5	TUBB2A	0.591098	0
5	CREB5	0.590649	0
5	RGS2	0.586693	7.62926e-270
5	NFKBIZ	0.586159	2.93462e-149
5	PCSK5	0.584685	0
5	TNFAIP2	0.5829	0
5	HMOX1	0.58167	3.37692e-294
5	FADS2	0.578403	0
5	QPRT	0.578349	0
5	CLTC	0.577387	0
5	KIAA1217	0.576428	0
5	RAB31	0.575932	0
5	EML4	0.575714	1.46327e-299
5	PTK7	0.575518	0
5	ITGB5	0.574181	0
5	C14orf132	0.5722	0
5	NEDD9	0.571838	0
5	PARP14	0.571645	0
5	TRIB2	0.570968	0
5	HRH1	0.570796	2.6401e-246
5	PHLDA1	0.57039	1.13079e-287
5	OLFML3	0.570152	0
5	KCTD12	0.56947	0
5	TNFAIP3	0.568805	0
5	ZEB1	0.568274	0
5	PLTP	0.566376	0
5	KLF13	0.566196	0
5	CTGF	0.564589	3.8719e-55
5	FNDC3B	0.564303	0
5	COLEC12	0.563795	0
5	CREB3L1	0.563465	0
5	MYLK	0.562166	0
5	DSE	0.561864	0
5	NTM	0.561635	0
5	SPTBN1	0.560108	0
5	NFKBIA	0.559376	2.69176e-192
5	MYADM	0.559333	1.02524e-259
5	WWTR1	0.557451	0
5	C11orf96	0.556205	1.45657e-162
5	JUNB	0.556051	8.36497e-250
5	PMP22	0.555367	0
5	PHLDB1	0.554462	0
5	IFITM3	0.552869	0
5	STK17B	0.552052	6.59726e-295
5	LAMC1	0.54896	0
5	MORC4	0.547575	0
5	TSC22D3	0.545331	0
5	AHNAK	0.544372	0
5	SERTAD4	0.543421	0
5	FAM114A1	0.542577	0
5	CXADR	0.541643	0
5	RABAC1	0.540485	0
5	MAFB	0.536195	0
5	TMSB4X	0.532327	0
5	HMGCS1	0.53139	5.11262e-228
5	CTNNB1	0.531071	0
5	BMPR2	0.530811	0
5	IRF1	0.528738	3.39449e-113
5	SEC31A	0.528609	0
5	FSCN1	0.528201	0
5	KLHL4	0.527524	0
5	AC096559.1	0.526702	5.10321e-238
5	TSKU	0.526626	0
5	PTPN14	0.525811	0
5	CAT	0.524832	0
5	CST3	0.524421	0
5	DDAH2	0.523449	0
5	KDM5B	0.522287	0
5	CDC42BPA	0.521863	1.55853e-256
5	COL16A1	0.52075	0
5	COPA	0.520623	0
5	SOCS5	0.519645	0
5	BHLHE40	0.519033	3.8624e-263
5	RP11-680F8.1	0.518683	0
5	HSPA1A	0.518071	7.84915e-76
5	HDLBP	0.517907	0
5	RHOQ	0.517232	0
5	CACNA2D3	0.516785	0
5	RP11-343N15.5	0.51666	0
5	TCF7L1	0.516633	0
5	PGM2L1	0.515291	0
5	TAGLN	0.51519	4.6454e-173
5	PTMS	0.51345	0
5	ADAMTS12	0.511082	0
5	SYNPO	0.51065	0
5	MAMDC2	0.509285	0
5	ARID5B	0.507645	0
5	LRRC32	0.50749	0
5	LAMP2	0.506733	0
5	FSTL1	0.505797	2.74586e-163
5	NFIX	0.502951	0
5	CSF1	0.502244	0
5	FBLIM1	0.501986	0
5	SLFN5	0.501918	0
5	GOLGA2	0.499866	0
5	GRN	0.499028	2.52861e-264
5	IFI44L	0.498893	0
5	MAP1A	0.496022	0
5	ADAM12	0.495731	0
5	CNIH3	0.495314	0
5	DAAM1	0.495097	0
5	STK3	0.495065	0
5	SOD2	0.494105	7.53908e-42
5	EGR1	0.493886	1.63725e-286
5	HIST1H2AC	0.493272	2.84086e-114
5	PPP3CA	0.490673	0
5	LTBP1	0.489293	0
5	VAMP5	0.488917	2.47416e-238
5	CNN3	0.488763	0
5	CXCL2	0.487689	1.93988e-74
5	IFI6	0.486908	2.60969e-200
5	DNM1	0.486051	0
5	44815	0.485284	4.77469e-246
5	MAML2	0.485161	0
5	B4GALT1	0.485046	5.91645e-243
5	FLNA	0.484386	0
5	LHFPL2	0.480887	0
6	CENPF	2.1427	0
6	CCNB1	2.10208	0
6	TPX2	1.92983	0
6	MKI67	1.89629	0
6	UBE2C	1.82917	0
6	ASPM	1.82384	0
6	TOP2A	1.8146	0
6	AURKA	1.80863	0
6	UBE2S	1.66943	0
6	CKS2	1.66012	0
6	DLGAP5	1.63237	0
6	HMGB2	1.53748	0
6	CKAP2	1.53259	0
6	PRC1	1.5113	0
6	DEPDC1	1.44445	0
6	CDC20	1.43644	0
6	NUF2	1.43076	0
6	GTSE1	1.39959	0
6	ARL6IP1	1.38779	0
6	KIF2C	1.36272	0
6	HMMR	1.36168	0
6	CEP55	1.35363	0
6	CENPA	1.35167	0
6	KPNA2	1.3488	0
6	NUSAP1	1.32817	0
6	CDKN3	1.30433	0
6	PLK1	1.29593	0
6	CDCA8	1.27274	0
6	PTTG1	1.26861	0
6	KIF4A	1.26781	0
6	CDK1	1.23386	0
6	CENPE	1.22761	0
6	CCNB2	1.21608	0
6	TUBB4B	1.20981	0
6	RAD21	1.18924	0
6	ANLN	1.18826	0
6	KIF23	1.16979	0
6	KIF20B	1.16567	0
6	SMC4	1.13128	0
6	PRR11	1.11926	0
6	KIF14	1.10869	0
6	CDCA3	1.09307	0
6	CKAP5	1.08591	0
6	SGOL2	1.07539	0
6	TUBA1C	1.06524	0
6	LBR	1.04906	0
6	NEK2	1.04805	0
6	CCNA2	1.04745	0
6	KIF11	1.04639	0
6	BIRC5	1.02886	0
6	BUB1	1.00789	0
6	DBF4	1.00078	0
6	ARHGAP11A	0.989562	0
6	CASC5	0.963038	0
6	HN1	0.920876	0
6	KNSTRN	0.905559	0
6	NCAPD2	0.901543	0
6	ECT2	0.899711	0
6	NDC80	0.897704	0
6	BUB1B	0.892434	0
6	HMGB3	0.885405	0
6	AURKB	0.882424	0
6	RACGAP1	0.880227	0
6	HJURP	0.8711	0
6	TTK	0.845643	0
6	TMPO	0.836586	0
6	NCAPG	0.834671	0
6	KIF18A	0.826536	0
6	BUB3	0.805935	0
6	GAS2L3	0.794777	0
6	MIS18BP1	0.788264	0
6	GPSM2	0.782276	0
6	SPDL1	0.765939	0
6	CKS1B	0.758581	0
6	PHF19	0.758071	0
6	LMNB1	0.757678	0
6	SGOL1	0.75539	0
6	HP1BP3	0.751958	0
6	CDC25B	0.745992	0
6	MAD2L1	0.737513	0
6	MZT1	0.735842	0
6	LMO7	0.732053	0
6	PSRC1	0.729003	0
6	KIF5B	0.721607	0
6	ANP32E	0.720662	0
6	INCENP	0.71882	0
6	KIF20A	0.71421	0
6	PBK	0.698507	0
6	TUBB6	0.691145	0
6	TROAP	0.685483	0
6	NUCKS1	0.677997	0
6	UBALD2	0.674066	0
6	CALM2	0.671409	0
6	KIFC1	0.670908	0
6	CKAP2L	0.67006	0
6	DIAPH3	0.633716	0
6	TACC3	0.631085	0
6	FAM83D	0.630472	0
6	NCAPH	0.628634	0
6	HMGB1	0.626147	0
6	FOXM1	0.613631	0
6	CIT	0.60652	0
6	H2AFX	0.6038	0
6	CDCA2	0.600104	0
6	H2AFZ	0.594279	0
6	SPTBN1	0.585828	7.85892e-271
6	G2E3	0.583783	0
6	CD97	0.577895	0
6	PIF1	0.57291	0
6	DTYMK	0.563062	0
6	SRSF3	0.561203	0
6	CENPW	0.54964	0
6	DYNLL1	0.549427	0
6	RHEB	0.54443	0
6	KIF15	0.542121	0
6	CDC27	0.540395	0
6	SAP30	0.540348	0
6	NAV2	0.539689	1.43916e-292
6	BORA	0.531957	0
6	DKC1	0.53067	0
6	MTDH	0.527619	0
6	SFPQ	0.52749	0
6	TUBB	0.521707	0
6	LYAR	0.521458	0
6	HSPA8	0.519475	3.30556e-254
6	CDV3	0.508673	0
6	DLEU2	0.507928	0
6	RASA1	0.507438	2.80422e-252
6	DDX39A	0.503222	0
6	MARCKS	0.502416	0
6	IKBIP	0.502401	0
6	DEPDC1B	0.500635	0
6	TUBA1B	0.500164	0
6	DDX21	0.499137	1.37894e-280
6	CNTRL	0.496669	0
6	ILF2	0.495336	0
6	PLIN3	0.494916	0
6	FOSL1	0.491983	5.26491e-245
6	SYNCRIP	0.483225	0
6	SETD8	0.481912	0
7	HIST1H4C	2.2658	0
7	HIST1H1B	1.88575	0
7	HIST1H1E	1.38939	0
7	HIST1H1D	1.26271	0
7	HIST1H2AM	1.26134	0
7	HIST1H1C	1.25193	0
7	ATAD2	1.16366	0
7	KISS1	1.08645	0
7	RRM2	1.05841	0
7	HIST2H2AC	1.04897	0
7	USP1	1.04719	0
7	CLSPN	1.02828	0
7	HIST1H2AJ	0.961169	0
7	PCNA	0.900315	0
7	HELLS	0.898931	0
7	FBXO5	0.898124	0
7	MYBL2	0.894558	0
7	MCM4	0.875315	0
7	FEN1	0.865418	0
7	TYMS	0.861435	0
7	CDK1	0.840844	0
7	PRKDC	0.829948	0
7	DUT	0.810574	0
7	HIST1H3G	0.792798	0
7	RRM1	0.776943	0
7	PARP1	0.775951	0
7	DEK	0.774604	0
7	HNRNPAB	0.742194	0
7	ZWINT	0.734524	0
7	TMPO	0.734308	0
7	NASP	0.726444	0
7	KIAA0101	0.725778	0
7	MKI67	0.722388	0
7	MCM3	0.71491	0
7	GMNN	0.704648	0
7	SMC3	0.702966	0
7	HIST1H2AH	0.701219	0
7	GINS2	0.699825	0
7	UBE2T	0.69657	0
7	MSH2	0.692135	0
7	CCNE2	0.689607	0
7	H2AFZ	0.687182	0
7	MCM7	0.685949	0
7	RFC3	0.681573	0
7	DNMT1	0.679382	0
7	CDC6	0.676426	0
7	SMC4	0.675057	0
7	PPM1G	0.665221	0
7	MCM10	0.664187	0
7	SUPT16H	0.657814	0
7	DNAJC9	0.656124	0
7	KRT18	0.650665	1.87865e-182
7	SYNE2	0.650369	0
7	NCAPD3	0.649421	0
7	TUBB	0.649012	0
7	HMGB2	0.647059	0
7	CDCA5	0.645242	0
7	ORC6	0.642732	0
7	DIAPH3	0.642659	0
7	DHFR	0.633525	0
7	BRCA2	0.615439	0
7	SIVA1	0.614278	0
7	CENPK	0.613514	0
7	PA2G4	0.612926	0
7	FAM111A	0.605438	0
7	RFC2	0.6016	0
7	CDCA4	0.593338	0
7	TCF19	0.591564	0
7	HIST1H3D	0.591425	0
7	ATP1B1	0.588739	0
7	YEATS4	0.588688	0
7	CDT1	0.588239	0
7	TOP2A	0.584446	0
7	TK1	0.583962	0
7	ASF1B	0.572608	0
7	APEX2	0.572453	0
7	CHAF1A	0.57143	0
7	RANBP1	0.57	0
7	ATAD5	0.569469	0
7	TOPBP1	0.565839	0
7	RAD51AP1	0.562352	0
7	KPNB1	0.558244	0
7	NCAPH	0.557015	0
7	FADS1	0.555393	0
7	BARD1	0.554985	0
7	HIST1H2AL	0.553773	0
7	STRA13	0.552924	0
7	FANCI	0.550433	0
7	G0S2	0.546133	4.86003e-87
7	SMC1A	0.540761	0
7	LMNB1	0.540533	0
7	ANLN	0.539981	0
7	AKAP12	0.539394	2.38798e-273
7	WDR34	0.537761	0
7	FAM111B	0.537539	0
7	TNFRSF12A	0.537491	0
7	HIST1H3B	0.533834	0
7	XRCC5	0.533149	0
7	UHRF1	0.532879	0
7	NCAPG	0.532618	0
7	FST	0.532181	2.05879e-192
7	TFAM	0.530909	0
7	HMGB1	0.528793	0
7	VRK1	0.528765	0
7	RFC4	0.527825	0
7	KIF11	0.526576	0
7	SLBP	0.525034	0
7	MELK	0.52485	0
7	NCL	0.524526	0
7	AURKB	0.522263	0
7	TEX30	0.519012	0
7	RAD18	0.518562	0
7	EZH2	0.510884	0
7	POLD3	0.510025	0
7	NUSAP1	0.509351	0
7	GINS1	0.507707	0
7	PTX3	0.506193	4.00252e-26
7	PRIM1	0.505741	0
7	MCM5	0.502834	0
7	TUBA1B	0.499396	0
7	SERBP1	0.498699	0
7	DKC1	0.494972	0
7	H2AFX	0.494641	0
7	DTL	0.493423	0
7	MAD2L1	0.491512	0
7	CHEK1	0.490862	0
7	DHCR24	0.490639	0
7	TUBB6	0.489393	2.80645e-299
7	HNRNPD	0.488963	0
7	GMPS	0.485191	0
7	PTMA	0.484984	0
7	FANCD2	0.483371	0
7	UBE2C	0.482227	0
7	BRI3BP	0.480908	0
7	PSMC3IP	0.480771	0
7	GGCT	0.480756	0
7	SMC6	0.480359	0
8	NPM1	0.488326	3.04863e-289
8	HMGB1	0.48566	1.77706e-233
9	MT-ATP6	3.37259	0
9	MT-CO2	3.23591	0
9	MT-ND6	3.21752	0
9	MT-CO3	3.19949	0
9	MT-ND3	3.16163	0
9	MT-RNR1	3.11151	0
9	MT-ND1	3.0557	0
9	MT-CYB	3.03023	0
9	MT-CO1	3.02683	0
9	MT-ND4	2.87437	0
9	MT-ND5	2.84926	0
9	MT-ND2	2.81405	0
9	MT-RNR2	2.7598	0
9	MT-ND4L	2.41378	0
9	MT-ATP8	2.20373	0
9	RNA18S5	1.73707	0
9	RNA28S5	1.32271	0
9	COL7A1	0.551475	3.94386e-44
10	ISG15	3.07586	0
10	IFI6	2.72739	0
10	IFIT2	2.5518	0
10	IFI27	2.41763	0
10	IFIT3	2.3907	0
10	MX1	2.26836	0
10	IFIT1	2.00576	0
10	BST2	1.77948	0
10	LY6E	1.60597	0
10	IFITM1	1.45393	0
10	STAT1	1.43289	0
10	OASL	1.40518	0
10	PARP14	1.39141	0
10	HLA-B	1.30684	0
10	SAMD9	1.27728	0
10	FST	1.24721	2.71411e-132
10	IFITM3	1.22381	0
10	EPSTI1	1.21559	0
10	B2M	1.12551	0
10	IFI44	1.11049	0
10	DDX58	1.09702	0
10	PSMB9	1.09588	0
10	PMAIP1	1.0615	2.51602e-75
10	TNFSF10	1.06064	1.3632e-188
10	OAS3	1.04675	0
10	IFI44L	1.02682	0
10	OAS1	1.02285	0
10	HLA-C	1.01085	0
10	PLSCR1	0.996328	0
10	ISG20	0.979411	0
10	SOD2	0.974642	6.71133e-91
10	EIF2AK2	0.967817	0
10	GBP1	0.943406	0
10	IFI16	0.919584	1.74414e-260
10	XAF1	0.904423	0
10	OAS2	0.889902	0
10	HERC5	0.850685	0
10	SP100	0.839504	0
10	HLA-A	0.831511	8.224e-244
10	IFI35	0.780128	0
10	UBE2L6	0.762141	0
10	ZC3HAV1	0.754746	2.07508e-41
10	PSMB8	0.701647	1.89348e-305
10	SP110	0.683582	5.44792e-285
10	ZFP36L2	0.651587	9.36653e-67
10	HLA-E	0.648627	1.01263e-146
10	LAP3	0.642336	7.21716e-160
10	SAMD9L	0.64218	0
10	SAMHD1	0.639119	1.53633e-257
10	MX2	0.625758	0
10	IFIH1	0.616617	0
10	PSME2	0.610941	2.34915e-186
10	NFKBIA	0.608704	2.59857e-121
10	TNFAIP3	0.607106	1.84534e-50
10	PNPT1	0.58744	3.70445e-173
10	SLFN5	0.58396	2.87852e-79
10	LGALS3BP	0.578772	8.75602e-189
10	PARP9	0.572036	1.10665e-282
10	TYMP	0.561659	1.7829e-114
10	ADAR	0.560493	3.32733e-200
10	IRF1	0.544224	8.08029e-115
10	DTX3L	0.540995	5.68409e-180
10	IFIT5	0.527038	3.56514e-215
10	TAP1	0.526262	3.83895e-190
10	CXCL3	0.523143	1.16692e-97
10	FTH1	0.522931	2.96102e-115
10	ATF3	0.518717	3.24286e-58
10	PRSS23	0.517192	1.59501e-131
10	IRF7	0.497127	1.9358e-257
10	CEBPD	0.495795	1.67822e-111
10	PTX3	0.492149	3.35052e-58
10	VAMP5	0.491821	1.67877e-146
10	GREM1	0.488352	8.98076e-81
11	RNA18S5	2.79066	0
11	RNA28S5	2.68188	0
11	MALAT1	2.31856	0
11	MT-RNR2	1.67562	0
11	MT-RNR1	1.60527	0
11	NEAT1	1.48064	0
11	KCNQ1OT1	1.36331	7.92896e-290
11	MT-ND1	1.20293	0
11	MT-ND3	1.16947	4.10252e-193
11	NKTR	1.16338	0
11	MT-ND5	1.1571	0
11	MEG3	1.12291	6.09902e-150
11	MT-ND6	1.10623	3.32509e-263
11	MT-ND2	1.09939	0
11	CCNL1	1.08138	0
11	OGT	1.07449	9.86264e-224
11	VMP1	1.061	5.24313e-242
11	MT-ND4L	1.00149	0
11	MT-ND4	0.99861	2.97279e-287
11	VEGFA	0.959998	6.54202e-192
11	ADAMTS6	0.934933	2.57089e-135
11	MT-CO1	0.890107	1.35951e-180
11	MT-ATP6	0.882508	5.6264e-163
11	CHORDC1	0.87356	1.98223e-101
11	CCNL2	0.857971	7.19851e-152
11	PNISR	0.849928	8.10496e-224
11	WSB1	0.824245	1.44557e-139
11	ARGLU1	0.812523	8.923e-218
11	C1orf63	0.809295	1.42348e-226
11	ANKRD28	0.800335	8.54131e-158
11	MT-CYB	0.795256	1.31603e-118
11	DDX39B	0.79075	1.05686e-130
11	CLK1	0.763499	7.03509e-102
11	MT-CO2	0.759842	4.72332e-82
11	LUC7L3	0.753834	8.34304e-175
11	TAF1D	0.742339	4.09455e-192
11	MT-CO3	0.739449	4.27803e-93
11	NABP1	0.729574	4.91042e-81
11	SLC38A2	0.72894	1.47602e-157
11	MGEA5	0.724904	2.2669e-167
11	RBM39	0.723192	5.53513e-218
11	ANKLE2	0.710092	1.7131e-156
11	AHSA2	0.709794	5.11724e-98
11	N4BP2L2	0.686992	1.08973e-143
11	GOLGB1	0.67525	7.36831e-98
11	HSPA1B	0.673292	3.31226e-60
11	MT-ATP8	0.664763	2.69518e-110
11	TRA2B	0.663543	1.79464e-138
11	PRPF4B	0.659809	2.33039e-125
11	CREBZF	0.658948	4.56584e-85
11	SREK1	0.655308	1.09884e-101
11	HSPH1	0.628791	5.03161e-30
11	MIR24-2	0.618936	4.47296e-35
11	COL7A1	0.606077	2.1214e-71
11	TTC14	0.604232	3.98435e-65
11	RBM25	0.600884	6.81135e-125
11	EIF4A2	0.60057	4.38888e-134
11	ABL2	0.595349	4.0919e-81
11	HNRNPH1	0.59197	5.37145e-135
11	HERC4	0.586646	3.57034e-46
11	FUS	0.582391	4.184e-128
11	RBM5	0.579543	1.35681e-60
11	RBM6	0.579267	3.75054e-109
11	DST	0.571279	2.45846e-79
11	F3	0.570782	3.79982e-23
11	TRIO	0.570044	5.13678e-68
11	SETD5-AS1	0.568248	7.89123e-82
11	KIAA0907	0.567018	1.62325e-71
11	RP6-99M1.2	0.560093	1.02502e-71
11	GPATCH2L	0.54168	5.19829e-40
11	CTB-89H12.4	0.526178	4.33893e-49
11	GPBP1	0.524333	4.37335e-65
11	ZNF207	0.523779	2.01489e-87
11	NRP2	0.51997	4.47613e-83
11	NDRG1	0.517887	1.46664e-136
11	ADAMTS1	0.517239	1.40473e-66
11	MDM4	0.512983	1.98527e-43
11	JMJD1C	0.499813	1.20149e-64
11	PNN	0.495604	2.03631e-85
11	MIR29A	0.495571	9.92927e-47
11	ENO2	0.492171	4.2732e-30
11	RNMT	0.491675	3.30268e-50
11	NPEPPS	0.491531	2.17125e-37
11	RP11-349A22.5	0.490197	4.72103e-44
11	HSPA1A	0.487482	4.56812e-26
11	PPP1R10	0.487221	4.1542e-41
11	SRSF10	0.484343	2.95765e-27
11	GLS	0.48324	2.69942e-88
11	PPP1R15A	0.481267	3.167e-53
12	IL8	2.95675	0
12	CXCL1	2.41273	0
12	PTX3	2.32575	0
12	CXCL3	2.14312	0
12	CXCL2	1.95722	0
12	SOD2	1.83759	0
12	CXCL5	1.59946	0
12	CSF3	1.49061	0
12	NFKBIA	1.48317	0
12	TNFAIP3	1.43243	0
12	NFKBIZ	1.38568	0
12	CEBPD	1.3711	0
12	IL1B	1.22081	0
12	CCL2	1.16241	4.66353e-302
12	IER3	1.12566	0
12	G0S2	1.09615	1.30878e-93
12	IRF1	1.0699	2.8059e-279
12	IL6	1.03842	0
12	C11orf96	1.03616	4.89672e-234
12	TNFAIP2	0.990294	0
12	CSF2	0.976299	0
12	INHBA	0.970526	6.60186e-139
12	POU2F2	0.880839	0
12	BIRC3	0.866634	0
12	ICAM1	0.839679	0
12	CTGF	0.811981	3.54429e-104
12	TNFAIP8	0.782983	0
12	HILPDA	0.749446	2.41759e-149
12	FILIP1L	0.74552	7.8613e-189
12	FTH1	0.727251	1.04392e-158
12	SNAI2	0.722616	1.25672e-234
12	RND3	0.698335	2.06417e-163
12	PNRC1	0.69014	3.83559e-158
12	SDC4	0.669321	8.78113e-149
12	TFPI2	0.665548	2.64572e-247
12	NAMPT	0.661982	1.1944e-186
12	ATP2B1	0.652841	9.33286e-172
12	HAS2	0.647787	1.62979e-93
12	SERPINE2	0.634281	3.45409e-206
12	HSPA5	0.633666	6.75197e-100
12	EFNA1	0.630504	0
12	RRAD	0.623631	9.90972e-77
12	SRGN	0.607181	1.78821e-190
12	RIPK2	0.604107	3.66668e-265
12	PPAP2B	0.601017	5.90361e-252
12	TMEM158	0.600895	1.02635e-118
12	ESM1	0.600866	3.25405e-84
12	SERPINE1	0.59287	1.55744e-45
12	NFKB1	0.590872	1.1121e-255
12	JUN	0.587135	1.96562e-141
12	HBEGF	0.583737	1.31067e-165
12	WTAP	0.582776	6.9509e-138
12	CTHRC1	0.582127	3.57829e-139
12	NNMT	0.575923	1.02474e-55
12	EDN1	0.57307	2.74972e-115
12	CYR61	0.564687	2.06241e-32
12	LRIG1	0.559056	3.47882e-153
12	IFI27	0.55715	9.70182e-43
12	ERRFI1	0.554306	4.57036e-86
12	KCNMA1	0.548036	1.78154e-63
12	TNIP1	0.545926	1.37041e-150
12	GREM1	0.542075	2.44645e-26
12	ZEB2	0.54134	2.78591e-179
12	HLA-B	0.539308	7.4427e-125
12	ZC3H12A	0.5364	4.81326e-286
12	ACO1	0.535614	2.86341e-177
12	TWIST1	0.534067	5.86598e-91
12	CLDN11	0.532329	3.43058e-78
12	PLK2	0.529116	6.65474e-84
12	F3	0.518872	2.05533e-105
12	DDIT4	0.515879	1.23741e-55
12	GADD45A	0.513388	7.78386e-29
12	COL6A2	0.51211	3.42055e-93
12	DSE	0.511059	4.95298e-189
12	IRAK2	0.510379	0
12	CXCL6	0.508991	8.13265e-245
12	UGCG	0.508693	1.40789e-116
12	ATP13A3	0.507904	5.78167e-111
12	MT2A	0.504782	1.92479e-100
12	WNT5A	0.500575	5.62207e-82
12	MSC	0.500544	6.65299e-247
12	SAMD4A	0.496759	4.06063e-153
12	EHD1	0.496326	2.63069e-153
12	COL6A1	0.495633	7.41148e-93
12	HMOX1	0.49177	4.10468e-51
12	PHLDA1	0.489564	6.20968e-103
12	FIBIN	0.488407	1.96573e-158
12	IL32	0.487217	8.36176e-240
12	PPIF	0.485858	3.87522e-84
12	LOX	0.484463	8.07512e-74
12	AC096559.1	0.483102	1.39145e-109
12	COL6A3	0.482468	6.89959e-77
12	LTBP1	0.480157	5.22138e-166
13	RPL31	0.794852	1.14344e-143
13	RPL21	0.617689	8.97759e-107
13	RPS13	0.611783	3.86993e-120
13	RPS26	0.604832	3.39094e-93
13	RAB13	0.578094	1.63257e-28
13	RPS27	0.562513	7.47222e-77
13	RPL7	0.558277	1.30847e-75
13	RPL23A	0.538286	1.07924e-85
13	RPS3A	0.520129	1.5894e-68
13	RPS11	0.520054	1.51321e-82
13	RPS20	0.517179	1.35838e-74
13	EEF1B2	0.506967	5.84785e-78
13	RPL6	0.505836	9.87771e-89
13	RPL10A	0.504211	3.10046e-91
13	RPS29	0.497703	7.95394e-69
13	RPS25	0.497348	6.25391e-81
13	RPL23	0.496098	8.18213e-83
13	RPLP1	0.493471	4.57875e-69
13	RPL36A	0.493173	4.43178e-53
13	RPL12	0.490224	1.93783e-53
13	RPL37	0.489069	9.14866e-72
13	RPLP0	0.482969	4.48554e-79
14	MT-RNR2	3.22172	0
14	MT-RNR1	2.42384	3.12178e-307
14	MT-ND4L	2.33365	9.22946e-202
14	MT-ND2	1.33987	2.0699e-116
14	MT-ATP8	1.31643	1.94916e-74
14	MT-ND5	1.31552	2.91361e-147
14	MT-CO1	0.618648	1.14352e-62
15	HIST1H4C	1.78943	1.25774e-179
15	HIST1H1B	1.52973	4.82763e-195
15	FN1	1.42459	5.83562e-128
15	TGFBI	1.29348	5.30393e-122
15	BGN	1.27665	1.1052e-113
15	HIST1H1E	1.1672	3.41474e-125
15	COL1A1	1.15866	4.73119e-148
15	HIST1H1D	1.06443	8.60189e-95
15	COL1A2	1.04584	2.01053e-131
15	TIMP3	1.04535	1.53154e-100
15	ATAD2	1.0157	6.27802e-115
15	HIST1H1C	1.01369	7.12841e-95
15	CTHRC1	0.999685	5.83232e-104
15	COL6A3	0.988037	2.18599e-110
15	HIST1H2AM	0.985507	2.71568e-171
15	RRM2	0.957733	1.116e-106
15	HELLS	0.910396	1.92498e-98
15	SPARC	0.902332	7.3575e-100
15	CLSPN	0.899001	4.29977e-111
15	PRKDC	0.886863	5.54646e-105
15	S100A4	0.886524	3.33862e-84
15	USP1	0.885874	3.85853e-113
15	SYNE2	0.876874	1.35585e-120
15	PCNA	0.869652	1.98554e-74
15	MYBL2	0.86795	7.11778e-150
15	TNC	0.850563	1.13318e-64
15	CDK1	0.847443	1.19058e-156
15	MCM4	0.844397	1.48031e-88
15	THBS1	0.836529	2.03865e-58
15	MKI67	0.832254	2.19302e-103
15	FEN1	0.8201	7.27848e-134
15	WNT5A	0.818591	1.91536e-71
15	HIST2H2AC	0.812235	7.06374e-112
15	COL5A1	0.802494	8.13598e-81
15	TMPO	0.79317	2.01385e-103
15	NNMT	0.779233	1.19386e-51
15	TYMS	0.773374	9.15454e-95
15	TOP2A	0.772299	1.49406e-94
15	TUBB	0.763025	6.4573e-116
15	HIST1H2AJ	0.761432	6.35906e-175
15	UBE2T	0.756571	2.17636e-112
15	COL4A1	0.756384	1.23639e-42
15	COL6A1	0.746655	8.49172e-84
15	FBXO5	0.745069	8.95733e-126
15	DUT	0.743171	1.26402e-91
15	RRM1	0.740009	3.84802e-92
15	FBN1	0.737023	4.28377e-74
15	GREM1	0.732698	5.90713e-34
15	SMC4	0.729162	4.39158e-89
15	KIAA0101	0.701939	1.60614e-84
15	TK1	0.696805	3.18705e-103
15	MFAP2	0.69364	3.02915e-85
15	PMEPA1	0.68882	1.18219e-58
15	DEK	0.687712	3.39342e-91
15	TPM1	0.682016	2.31667e-66
15	COL5A2	0.67983	1.80308e-66
15	PXDN	0.67953	3.02655e-76
15	PARP1	0.675689	2.18575e-77
15	VCL	0.672638	3.04668e-72
15	SMC1A	0.668699	8.50068e-95
15	NASP	0.665432	1.35372e-77
15	ZWINT	0.661509	2.85134e-92
15	CALD1	0.660568	1.25422e-63
15	HIST1H3G	0.658582	1.40992e-156
15	KIF11	0.658245	3.71516e-136
15	ANLN	0.657888	6.52071e-69
15	CACNA2D3	0.654271	1.15384e-107
15	PRRX1	0.647286	9.88112e-60
15	INHBA	0.645827	1.15156e-35
15	COL4A2	0.644493	2.22064e-36
15	CENPF	0.641751	4.37266e-80
15	MORC4	0.637412	4.90246e-55
15	SMC3	0.634776	5.0383e-77
15	BRCA2	0.630167	2.41197e-92
15	FADS1	0.624423	1.31649e-65
15	CDCA5	0.623435	9.39157e-114
15	COL6A2	0.621698	2.54842e-64
15	MMP2	0.618617	2.81446e-86
15	TCF19	0.617911	1.10464e-109
15	RRBP1	0.611384	2.35528e-72
15	MELK	0.607891	1.87004e-104
15	HTRA1	0.60604	1.05689e-69
15	MCM3	0.606009	2.36377e-49
15	FAM111A	0.605647	2.41696e-108
15	CTGF	0.603956	1.8512e-17
15	BICC1	0.602779	3.4433e-85
15	THY1	0.60142	1.39335e-42
15	NUSAP1	0.601081	1.80796e-67
15	DNMT1	0.598371	2.60074e-68
15	DHFR	0.59691	1.74219e-87
15	CENPK	0.5961	3.74456e-87
15	GMNN	0.59569	1.58726e-66
15	FANCI	0.593981	4.61865e-99
15	LIG1	0.590553	6.45659e-104
15	CD82	0.590474	3.11651e-50
15	HMGB2	0.590086	4.07039e-75
15	MCM7	0.587334	1.37799e-63
15	NES	0.582812	2.68257e-65
15	EMILIN1	0.574319	2.95295e-88
15	TRAC	0.568667	1.59123e-64
15	NCAPH	0.563921	6.21704e-101
15	TAGLN2	0.562966	1.85478e-71
15	EDIL3	0.55823	4.18334e-49
15	RAD51AP1	0.558188	1.28879e-96
15	CDT1	0.555592	1.83275e-96
15	UNC5B	0.555284	4.43644e-85
15	DIAPH3	0.55455	2.80102e-55
15	TOPBP1	0.552617	1.75899e-77
15	CHAF1A	0.551298	1.19498e-92
15	RFC3	0.542705	1.97404e-79
15	KLHL42	0.542573	1.93583e-62
15	KLF10	0.540644	8.123e-31
15	DNAJC9	0.534921	3.16396e-56
15	DIXDC1	0.528975	6.92569e-74
15	HIST1H3D	0.526563	9.01143e-89
15	PALLD	0.52517	1.20366e-46
15	NCAPG	0.523704	9.3536e-84
15	UBE2C	0.523612	1.80299e-80
15	SUPT16H	0.523329	2.37411e-62
15	KIF15	0.522877	1.02367e-88
15	CCNE2	0.522038	1.46635e-64
15	CBX5	0.518858	1.80423e-51
15	PPFIBP1	0.516354	6.25276e-50
15	MCM10	0.515646	1.49721e-77
15	SMC6	0.515592	6.00396e-59
15	AIM1	0.512874	2.18709e-63
15	TAGLN	0.512721	1.31148e-32
15	PHIP	0.51173	1.13713e-61
15	CALU	0.510542	1.43483e-59
15	MYLK	0.510135	2.69675e-55
15	CD70	0.510132	2.59398e-52
15	CDC6	0.509212	2.95729e-76
15	BARD1	0.508676	3.74643e-72
15	HIST1H2AH	0.508459	9.96559e-97
15	ORC6	0.507466	1.52477e-72
15	KIFC1	0.505812	1.86637e-83
15	RBL1	0.504758	9.68944e-85
15	BRCA1	0.504439	1.01008e-81
15	CEP78	0.504405	2.31514e-62
15	AC096559.1	0.503253	4.99075e-38
15	NCAPD3	0.502506	8.6124e-61
15	WEE1	0.502311	5.60466e-53
15	SERINC2	0.497497	6.33286e-47
15	BAZ1B	0.496944	1.29334e-50
15	STRA13	0.496465	4.71078e-53
15	NUF2	0.496019	3.4263e-70
15	LMO7	0.49562	2.28768e-59
15	MSH2	0.495039	1.37272e-62
15	RTKN2	0.493973	3.78709e-77
15	UHRF1	0.491935	8.70001e-49
15	DPYSL3	0.491508	6.77537e-36
15	SERTAD4	0.488805	5.33518e-89
15	LMNB1	0.488623	2.59095e-50
15	SMC2	0.488127	3.82687e-48
15	HNRNPAB	0.487328	8.23235e-43
15	MYH10	0.484714	6.59682e-53
15	BAALC	0.484462	1.58414e-50
15	AURKB	0.483726	1.53208e-70
15	TUBA1B	0.481309	2.28184e-48
15	MCM5	0.480704	3.52057e-55
15	CALR	0.480606	5.5634e-52
16	RNA28S5	3.12237	3.28251e-213
16	RNU1-59P	2.92984	0
16	U1.4	2.60927	0
16	METTL12	2.42124	0
16	JUN	2.3976	1.77459e-211
16	IER2	2.35437	8.22488e-217
16	RNA18S5	2.35367	4.51375e-181
16	RNU2-63P	2.31164	0
16	RPPH1	2.25913	0
16	IER3	2.2054	1.43613e-194
16	HEXIM1	2.01867	1.15025e-247
16	LINC00910	1.94792	5.75483e-245
16	CCDC80	1.81004	1.8863e-115
16	PPP1R10	1.78204	5.81657e-201
16	EGR1	1.74964	5.19134e-174
16	FOS	1.73149	9.61377e-144
16	RNU12	1.72408	0
16	PPP1R15A	1.69569	1.35771e-156
16	FOSB	1.69121	1.74992e-131
16	RNU11	1.68216	0
16	GADD45B	1.55131	6.77303e-156
16	HIST1H2AC	1.52238	1.6773e-76
16	SNHG12	1.5141	3.86672e-186
16	KLF2	1.49422	6.00647e-153
16	JUNB	1.42379	7.78416e-122
16	HIST1H2AG	1.41876	7.22959e-154
16	SAT1	1.34956	8.79991e-143
16	LINC00936	1.31633	1.96906e-210
16	MT-ND2	1.30869	9.34488e-142
16	RP11-325P15.2	1.30024	0
16	MT-ND5	1.2919	6.04553e-149
16	IER5L	1.28156	4.7957e-119
16	C12orf57	1.28064	1.78536e-72
16	MT-ND4	1.27358	2.05438e-133
16	CYR61	1.24026	3.95773e-107
16	VMP1	1.22262	3.0163e-124
16	KCNQ1OT1	1.22217	7.21626e-89
16	ADM	1.22087	4.83142e-97
16	TLE4	1.20652	1.00343e-116
16	AP000692.10	1.19883	3.23924e-180
16	MT-RNR2	1.19209	1.59076e-123
16	MT-ND1	1.18434	3.00561e-140
16	SNHG5	1.17011	4.21195e-108
16	RHOB	1.16409	8.51779e-86
16	PIK3R3	1.16403	0
16	JUND	1.15906	9.80859e-109
16	HSPA2	1.14913	6.02693e-189
16	ADAMTS1	1.11134	6.05627e-78
16	ARC	1.10103	2.89304e-102
16	HSPA1B	1.08923	8.14985e-64
16	MT-CYB	1.07349	1.14448e-98
16	SNHG3	1.07342	7.22863e-83
16	CLK1	1.06547	1.10016e-83
16	CHCHD7	1.06492	7.85186e-81
16	ID2	1.06317	1.76478e-196
16	LINC00657	1.06068	5.82915e-83
16	MT-ND3	1.05933	1.72874e-98
16	TOB1	1.05503	5.13654e-124
16	BRD2	1.03973	5.92659e-93
16	IER5	1.03665	1.50077e-94
16	MT-RNR1	1.02893	9.30579e-134
16	SOX4	1.02464	1.45887e-50
16	TAF7	1.0199	4.15754e-76
16	TSPYL2	1.01206	2.76943e-124
16	MAFB	1.01008	4.60995e-99
16	RP11-309G3.3	1.00483	0
16	C1orf63	1.00282	6.77164e-97
16	THBS1	1.00242	4.53631e-52
16	EXT1	1.00208	2.79847e-60
16	GABPB1-AS1	0.995486	2.54372e-86
16	CCNL1	0.990196	2.71726e-93
16	RN7SL1	0.979014	6.41325e-72
16	TRA2B	0.97149	1.92981e-85
16	TBX3	0.966585	3.8598e-54
16	EIF4A2	0.952683	5.24013e-77
16	RP11-74C1.4	0.936743	7.79914e-217
16	YME1L1	0.919261	1.32627e-50
16	HES1	0.914224	1.05845e-79
16	BTG1	0.905492	1.20348e-72
16	ZFP36	0.903859	3.67447e-65
16	RP11-386I14.4	0.900786	1.78187e-271
16	MT-ATP6	0.88868	8.5926e-96
16	MT-ND4L	0.88657	7.12582e-106
16	RND3	0.88595	2.32005e-76
16	HIST1H4E	0.88016	3.69963e-141
16	SGK1	0.879772	5.06996e-56
16	FAM43A	0.875325	1.30307e-200
16	DUSP1	0.860831	3.24412e-67
16	MT-CO1	0.854797	1.68945e-84
16	MT-CO3	0.849979	7.5703e-71
16	BCYRN1	0.849279	1.71592e-20
16	CHMP1B	0.846194	3.63064e-52
16	RNVU1-6	0.844513	0
16	UBC	0.840903	3.20044e-60
16	DUSP6	0.828571	2.16433e-55
16	IFRD1	0.827452	1.42839e-43
16	C11orf96	0.826934	8.21925e-22
16	NABP1	0.825895	2.64921e-56
16	POLR2A	0.821767	9.3009e-41
16	RASD1	0.821534	0
16	FOXC1	0.81791	1.53249e-75
16	VIM-AS1	0.817689	1.60407e-50
16	NRP2	0.814856	2.38177e-46
16	PLK2	0.813774	2.50883e-51
16	PPP1R15B	0.813656	1.3003e-57
16	NFKBIZ	0.813349	2.88708e-63
16	SERTAD1	0.810549	9.56225e-58
16	H2AFX	0.806184	9.01424e-36
16	RGS2	0.805378	2.05742e-57
16	SNHG1	0.805229	2.29337e-41
16	MT-CO2	0.80466	2.86694e-68
16	ATXN7L3B	0.802328	2.97726e-38
16	SRSF7	0.802142	2.33047e-60
16	KLF4	0.800407	4.77884e-44
16	HSPA6	0.795966	7.6341e-16
16	SLC38A2	0.792123	7.70806e-56
16	CITED2	0.76927	6.06769e-45
16	SFR1	0.765516	2.53318e-54
16	SNHG15	0.764455	1.81035e-53
16	RP11-169K16.9	0.761681	4.99046e-69
16	HIST1H4C	0.753659	8.56024e-52
16	RP11-629O1.2	0.749598	8.93205e-114
16	CEBPB	0.74887	5.78211e-52
16	H1F0	0.748201	7.40557e-19
16	EPM2AIP1	0.744989	5.92664e-54
16	RAB30-AS1	0.741571	7.9186e-45
16	HIST1H1C	0.736275	2.16814e-24
16	RP11-708J19.1	0.735222	2.92513e-137
16	HIST2H2AC	0.731405	6.06108e-20
16	MYC	0.730202	4.97874e-33
16	MCL1	0.729432	3.77527e-50
16	SNHG8	0.725422	4.74121e-38
16	ZNF503	0.725319	7.1307e-98
16	SNORD3D	0.718167	0
16	GADD45A	0.716934	2.43811e-39
16	ILF3-AS1	0.710873	4.13498e-47
16	RP11-325N19.3	0.705097	0
16	GS1-251I9.4	0.70351	9.01184e-35
16	SOCS3	0.702235	3.85962e-38
16	ID1	0.702001	2.47242e-40
16	HSPA1A	0.695288	8.77199e-31
16	ZNF830	0.694228	1.99796e-65
16	H3F3B	0.693683	9.14565e-57
16	RNU5E-1	0.690185	0
16	SETD5-AS1	0.678633	2.13684e-38
16	CXCL2	0.677687	2.23698e-10
16	FAM53C	0.674079	9.71962e-70
16	MT1E	0.673304	7.28627e-21
16	HSPB1	0.666741	3.95929e-27
16	CPEB4	0.666197	1.91205e-39
16	H1FX	0.664448	5.26745e-23
16	HIST1H1D	0.661105	1.18922e-05
16	U3.71	0.660569	0
16	MT1X	0.655678	1.06717e-06
16	ZFP36L2	0.651139	5.6516e-33
16	SLC3A2	0.650392	8.9758e-44
16	ADRB2	0.650031	3.63103e-70
16	KMT2E-AS1	0.647674	7.47869e-89
16	PCDH9	0.644666	6.92726e-46
16	C21orf58	0.643186	1.13317e-39
16	NLRP1	0.63767	1.99637e-31
16	WDR74	0.636977	2.06552e-28
16	RN7SL2	0.634711	7.29042e-43
16	TSPYL4	0.632523	6.80139e-33
16	PLK3	0.629309	5.79151e-31
16	NFKBIA	0.627539	3.53278e-26
16	INTS6	0.625483	4.58768e-36
16	C6orf62	0.620676	1.21656e-30
16	RNU5A-1	0.614398	0
16	ANKRD28	0.613838	9.5697e-32
16	H2AFJ	0.611074	2.15485e-20
16	SLC8B1	0.607986	4.20439e-39
16	ARL4A	0.603718	1.91763e-24
16	NEU1	0.597763	1.85958e-27
16	OSR2	0.597739	4.66364e-27
16	TMEM107	0.591003	1.83473e-27
16	CREBZF	0.589638	2.09644e-26
16	HIST1H2AL	0.588207	6.55122e-48
16	MT-ATP8	0.585523	7.31247e-46
16	TRIB1	0.583846	7.28387e-35
16	TXNIP	0.583452	7.11485e-19
16	CDK12	0.581838	6.13056e-20
16	MT-ND6	0.581799	3.7035e-63
16	EIF4A1	0.580576	1.21174e-28
16	RUNX1	0.57852	1.34111e-17
16	PHLDA2	0.575999	2.66407e-18
16	PHYH	0.571332	4.49631e-29
16	MIR22HG	0.57014	7.33071e-33
16	CTGF	0.567662	3.99027e-43
16	HIST1H2AE	0.566958	1.00299e-40
16	SNHG7	0.566276	2.64479e-26
16	RAP2B	0.565613	7.65292e-24
16	HIST1H2AH	0.561936	2.91156e-31
16	CTA-29F11.1	0.557955	1.85173e-64
16	RABGGTB	0.552218	2.21347e-18
16	SLC2A3	0.54894	4.36182e-17
16	WEE1	0.548487	8.06745e-17
16	ING1	0.54838	5.0347e-25
16	EIF5	0.545654	1.91934e-32
16	SOX9	0.544873	4.11314e-19
16	EPB41L4A-AS1	0.537157	1.54583e-22
16	RP11-1017G21.5	0.535948	1.14019e-148
16	SOD2	0.533538	3.26294e-25
16	AHSA2	0.532991	1.23364e-16
16	RP6-99M1.2	0.53155	1.5545e-30
16	HIST1H3B	0.521578	5.58321e-38
16	ZFAND5	0.520243	3.04922e-11
16	RP11-773D16.1	0.518372	1.49197e-27
16	GSTO2	0.517501	2.35567e-52
16	CBX4	0.513926	5.37711e-42
16	CLU	0.512903	2.31042e-41
16	RP11-304L19.5	0.512198	1.14514e-27
16	SYNE1	0.511956	3.13527e-19
16	HIST1H1E	0.51004	2.15934e-21
16	HIST4H4	0.509977	6.39033e-99
16	SRSF5	0.509882	9.37636e-30
16	JRKL	0.508796	5.09493e-29
16	DSEL	0.498278	4.50538e-16
16	CENPL	0.496238	3.69516e-24
16	MIDN	0.495915	2.09198e-11
16	HIST1H1B	0.492496	1.60369e-07
16	COL7A1	0.486	3.78817e-16
16	PCF11	0.482954	3.16297e-31
16	C17orf67	0.482636	1.09918e-30
16	RPL22L1	0.481585	9.83204e-20
16	ALPK2	0.481539	6.00153e-23
16	PHLDA1	0.480641	1.14988e-26
17	KRT81	3.789	0
17	TGM2	1.41365	2.24147e-127
17	THBS1	1.22039	1.03762e-70
17	KRT18	1.11856	4.46882e-76
17	TXNRD2	1.01242	5.45343e-98
17	INHBA	1.01039	3.26351e-53
17	S100A2	1.00357	6.90356e-43
17	DCLK1	0.995641	2.78638e-147
17	KISS1	0.947107	1.83432e-130
17	AKAP12	0.929248	1.29312e-32
17	COL4A1	0.900582	9.30256e-49
17	PRSS23	0.861893	1.20196e-62
17	TPM1	0.804723	9.75228e-68
17	TAGLN	0.789891	1.52796e-45
17	TENM2	0.757343	7.82366e-96
17	AMIGO2	0.743967	1.19786e-76
17	COL4A2	0.73868	8.89158e-45
17	CDA	0.70472	1.97173e-65
17	EFEMP1	0.693114	2.28596e-77
17	KRT8	0.657497	2.95353e-31
17	GREM1	0.648121	2.87073e-32
17	NRG1	0.628185	3.12125e-127
17	COL5A1	0.611222	3.591e-44
17	S100A3	0.606672	1.48651e-44
17	SPARC	0.595725	6.90203e-48
17	MT1X	0.587898	1.92955e-21
17	S100A4	0.582495	8.08609e-22
17	IL7R	0.572103	6.97817e-71
17	KRT80	0.571849	5.07513e-93
17	PLK2	0.571406	4.45368e-15
17	PTHLH	0.543055	4.59688e-54
17	EZR	0.543051	3.97611e-23
17	NNMT	0.526133	2.88136e-23
17	CCBE1	0.504317	5.04567e-41
17	WNT5A	0.499347	6.43824e-24

## Sheet: Supplementary_Data_2
Supplementary Data 2. Merlin-APEX2 proximity-labeling proteomic mass spectrometry in M10G meningioma cells.
		Detected peptides and specific biotinylated Y residues. Numbers following the Y residues indicate the probablity of that spciific Y residue being the site of modification (0 to 1 scale, 1 being the highest probability)	Biotinylated peptide abundance (MS1 area under the curve)
Protein	Gene	Biotin-phenol Probabilities	WT-2	WT-3	L46R-1	L46R-2	L46R-3	A211D-1	A211D-2	A211D-3	S13A-2	S13A-3	S13D-2	S13D-3
1-phosphatidylinositol 4,5-bisphosphate phosphodiesterase beta-3	PLCB3	LNEVLY(1)PPLRPSQAR	588500	453310	0	0	213590	741700	1887900	0	0	0	1076000	646750
1,4-alpha-glucan-branching enzyme	GBE1	KGNNESYHY(1)AR	0	0	0	649000	970260	702010	0	148330	0	0	0	458120
1,4-alpha-glucan-branching enzyme	GBE1	LLEIDPY(0.906)LKPY(0.094)AVDFQR	0	0	0	0	0	0	0	0	0	0	602430	0
1,4-alpha-glucan-branching enzyme	GBE1	LLEIDPY(0.102)LKPY(0.898)AVDFQR	0	0	0	0	0	0	618250	0	0	0	0	0
14-3-3 protein epsilon	YWHAE	MDDREDLVY(1)QAK	547310	780240	0	234460	803670	727730	1481800	0	781740	634720	0	740610
182 kDa tankyrase-1-binding protein	TNKS1BP1	RDVSLGTY(1)GSR	799490	589870	0	0	0	792660	1200200	0	506620	0	887640	0
182 kDa tankyrase-1-binding protein	TNKS1BP1	RDSLGAY(1)ASQDANEQGQDLGK	1165500	371280	0	0	541400	0	2746800	0	662520	771250	1421300	902770
182 kDa tankyrase-1-binding protein	TNKS1BP1	RDSLGTY(1)SSR	1339400	0	0	0	277560	631090	1068500	107980	369270	449510	1230900	2384000
182 kDa tankyrase-1-binding protein	TNKS1BP1	SAWIRDY(1)SSGGSSR	0	727150	0	0	0	2222100	1594100	0	0	0	0	1101900
182 kDa tankyrase-1-binding protein	TNKS1BP1	Y(1)SSQDADEQDWEFQKR	781590	0	0	0	609550	501700	1507400	0	0	0	1222200	690940
26S protease regulatory subunit 4	PSMC1	KQEGTPEGLY(1)L	247800	0	0	0	578280	0	629860	0	0	0	0	0
26S protease regulatory subunit 6A	PSMC3	AMEVDERPTEQY(1)SDIGGLDK	0	0	0	0	0	0	0	0	0	0	825860	0
26S protease regulatory subunit 7	PSMC2	PDY(1)LGADQRK	230620	0	0	0	497190	0	639380	0	0	156750	186560	169360
26S proteasome non-ATPase regulatory subunit 9	PSMD9	GIGMNEPLVDCEGY(1)PR	0	0	0	0	0	437960	0	0	0	0	958380	0
28 kDa heat- and acid-stable phosphoprotein	PDAP1	KSLDSDESEDEEDDY(1)QQK	0	0	4051700	0	0	0	0	0	0	0	0	0
40S ribosomal protein S12	RPS12	ESQAKDVIEEY(1)FK	217500	0	745940	491750	1407000	0	701390	0	0	0	453570	0
40S ribosomal protein S3a	RPS3A	VERADGY(1)EPPVQESV	675870	0	0	1024200	4243100	1563200	3513700	0	776820	0	2232300	0
40S ribosomal protein S4, X isoform	RPS4X	ITPEEAKY(1)K	0	0	0	263280	559420	0	0	0	0	0	0	0
60S ribosomal protein L23a	RPL23A	KLY(1)DIDVAK	0	0	0	0	1693700	0	0	0	0	0	0	0
60S ribosomal protein L26	RPL26	Y(1)KEETIEK	484440	260040	278990	1291000	1628400	675100	1691800	124080	101240	0	381500	500950
60S ribosomal protein L5	RPL5	Y(1)LMEEDEDAYKK	0	355730	1266900	1603400	4523500	2210600	2529900	144380	528720	0	1019200	429680
60S ribosomal protein L5	RPL5	YLMEEDEDAY(1)KK	1411500	410560	3596700	2163100	7371500	3800500	5067000	228320	796340	0	2283600	679350
60S ribosomal protein L9	RPL9	NFLGEKY(1)IR	0	0	706610	336740	1285200	0	738990	0	242930	117470	0	0
A-kinase anchor protein 12	AKAP12	TEGTQEADQY(1)ADEKTK	2983300	1276000	0	989490	1840100	7174400	7235700	633100	4460600	1748200	4297500	5030000
A-kinase anchor protein 3	AKAP3	CVY(1)QSLY(1)MGNEPTPTKSLSK	0	0	0	0	0	342430	1333600	0	0	0	1970600	0
A-kinase anchor protein 3	AKAP3	CVY(1)QSLY(1)MGNEPTPTKSLSK	0	0	0	0	0	342430	1333600	0	0	0	1970600	0
Actin-binding protein anillin	ANLN	AESGDSLGSEDRDLLY(0.998)SIDAY(0.002)R	0	0	0	0	0	0	2022100	0	0	0	1719600	0
Actin-binding protein anillin	ANLN	AESGDSLGSEDRDLLY(0.006)SIDAY(0.994)R	0	0	0	0	0	0	914730	0	0	0	887470	0
Actin-related protein 2/3 complex subunit 3	ARPC3	ETKDTDIVDEAIY(0.851)Y(0.149)FK	895500	0	0	0	0	0	3532900	0	0	530200	1411000	0
Actin, alpha cardiac muscle 1;Actin, alpha skeletal muscle;Actin, gamma-enteric smooth muscle;Actin, aortic smooth muscle	ACTC1;ACTA1;ACTG2;ACTA2	TTGIVLDSGDGVTHNVPIY(0.005)EGY(0.995)ALPHAIMR	1281000	462040	0	0	1874500	0	1852600	0	0	683960	4721200	2189500
Actin, alpha cardiac muscle 1;Actin, alpha skeletal muscle;Actin, gamma-enteric smooth muscle;Actin, aortic smooth muscle	ACTC1;ACTA1;ACTG2;ACTA2	Y(1)PIEHGIITNWDDMEK	492640	0	0	0	0	0	0	0	0	0	1466400	0
Actin, cytoplasmic 1;Actin, cytoplasmic 1, N-terminally processed;Actin, cytoplasmic 2;Actin, cytoplasmic 2, N-terminally processed	ACTB;ACTG1	ILTERGY(1)SFTTTAEREIVR	68893000	29368000	14393000	11365000	41413000	52825000	128500000	1381400	39574000	18713000	99642000	40811000
Actin, cytoplasmic 1;Actin, cytoplasmic 1, N-terminally processed;Actin, cytoplasmic 2;Actin, cytoplasmic 2, N-terminally processed	ACTB;ACTG1	TTGIVMDSGDGVTHTVPIY(1)EGY(1)ALPHAILR	3057400	0	8540900	0	7651900	1330000	93808000	1297600	2277300	0	4118800	8551600
Actin, cytoplasmic 1;Actin, cytoplasmic 1, N-terminally processed;Actin, cytoplasmic 2;Actin, cytoplasmic 2, N-terminally processed	ACTB;ACTG1	TTGIVMDSGDGVTHTVPIY(1)EGY(1)ALPHAILR	171960000	83810000	24836000	27446000	87140000	6747300	147130000	2695500	91414000	16584000	98843000	133020000
Actin, cytoplasmic 1;Actin, cytoplasmic 1, N-terminally processed;Actin, cytoplasmic 2;Actin, cytoplasmic 2, N-terminally processed;Actin, alpha cardiac muscle 1;Actin, alpha skeletal muscle;Actin, gamma-enteric smooth muscle;Actin, aortic smooth muscle	ACTB;ACTG1;ACTC1;ACTA1;ACTG2;ACTA2	HQGVMVGMGQKDSY(1)VGDEAQSKR	9162900	4534300	4513000	6221900	10081000	20902000	21065000	1375700	6456600	8226000	10582000	8540400
Actin, cytoplasmic 1;Actin, cytoplasmic 1, N-terminally processed;Actin, cytoplasmic 2;Actin, cytoplasmic 2, N-terminally processed;Actin, alpha cardiac muscle 1;Actin, alpha skeletal muscle;Actin, gamma-enteric smooth muscle;Actin, aortic smooth muscle;Beta-actin-like protein 2	ACTB;ACTG1;ACTC1;ACTA1;ACTG2;ACTA2;ACTBL2	LDLAGRDLTDY(1)LMK	23226000	11002000	12934000	2051100	16959000	14291000	68655000	91671	25166000	16586000	69742000	3676100
Actin, cytoplasmic 1;Actin, cytoplasmic 1, N-terminally processed;Putative beta-actin-like protein 3;Putative beta-actin-like protein 3, N-terminally processed;Actin, cytoplasmic 2;Actin, cytoplasmic 2, N-terminally processed;Actin, alpha cardiac muscle 1;Actin, alpha skeletal muscle;POTE ankyrin domain family member E;POTE ankyrin domain family member F;POTE ankyrin domain family member I;POTE a…	ACTB;POTEKP;ACTG1;ACTC1;ACTA1;POTEE;POTEF;POTEI;POTEJ	IWHHTFY(1)NELR	10138000	8844600	3277300	1586800	6747300	6238700	24595000	532210	8855700	1971500	63066000	8538000
Actin, cytoplasmic 1;Actin, cytoplasmic 1, N-terminally processed;Putative beta-actin-like protein 3;Putative beta-actin-like protein 3, N-terminally processed;Actin, cytoplasmic 2;Actin, cytoplasmic 2, N-terminally processed;Actin, alpha cardiac muscle 1;Actin, alpha skeletal muscle;Actin, gamma-enteric smooth muscle;Actin, aortic smooth muscle;Beta-actin-like protein 2;POTE ankyrin domain famil…	ACTB;POTEKP;ACTG1;ACTC1;ACTA1;ACTG2;ACTA2;ACTBL2;POTEE;POTEF	SY(1)ELPDGQVITIGNER	0	605170	1357600	0	0	0	1567800	0	557450	545220	950780	468720
Actin, cytoplasmic 1;Actin, cytoplasmic 1, N-terminally processed;Putative beta-actin-like protein 3;Putative beta-actin-like protein 3, N-terminally processed;Actin, cytoplasmic 2;Actin, cytoplasmic 2, N-terminally processed;POTE ankyrin domain family member E;POTE ankyrin domain family member F;POTE ankyrin domain family member I;POTE ankyrin domain family member J	ACTB;POTEKP;ACTG1;POTEE;POTEF;POTEI;POTEJ	QEY(1)DESGPSIVHRK	3027600	2853900	1514100	631210	1986600	7047800	9545700	447000	2132400	2166600	5192500	3108800
Adenosylhomocysteinase	AHCY	GISEETTTGVHNLY(1)K	3006300	1841200	1522000	671530	2540700	2579600	4733000	0	1451600	1268400	2796200	0
Adenylyl cyclase-associated protein 1	CAP1	LEAVSHTSDMHRGY(1)ADSPSK	4278800	2308900	1579300	2268600	0	4232000	6696600	606210	1545200	2266000	3539800	3122000
Adenylyl cyclase-associated protein 1	CAP1	TDGCHAY(1)LSK	0	439060	302890	0	661830	894610	1200100	0	375210	337600	639730	387200
ADP-ribosylation factor 4;ADP-ribosylation factor 3;ADP-ribosylation factor 1;ADP-ribosylation factor 5	ARF4;ARF3;ARF1;ARF5	HY(1)FQNTQGLIFVVDSNDRER	0	0	0	0	360870	0	0	97460	0	0	857650	0
Afadin	MLLT4	IY(1)ADSLKPNIPYK	1048800	495640	0	0	0	0	1601400	124450	0	192000	0	0
Afadin	MLLT4	RQEEGY(0.897)Y(0.103)SR	0	0	0	0	0	0	1177900	0	730560	0	971080	1824400
Afadin	MLLT4	RQEEGY(0.017)Y(0.983)SR	0	0	0	0	0	0	1177900	140050	730560	553170	971080	0
Alpha-actinin-1	ACTN1	LLETIDQLY(0.941)LEY(0.059)AKR	295990	0	0	0	0	0	602560	0	0	0	1230100	0
Alpha-actinin-1	ACTN1	SIVNY(1)KPK	111950000	92550000	28813000	25627000	80812000	164080000	232830000	12254000	81741000	78794000	198260000	107010000
Alpha-actinin-4	ACTN4	ACLISLGY(1)DVENDRQGEAEFNR	1879800	889430	0	0	0	0	6540400	425440	1758900	0	0	1558100
Alpha-actinin-4	ACTN4	HRDY(1)ETATLSDIK	2114600	1224400	0	0	0	2753500	0	217240	1216000	0	2508800	1830900
Alpha-actinin-4	ACTN4	SIVDY(1)KPNLDLLEQQHQLIQEALIFDNK	14221000	1706800	1026000	430740	18289000	265170	339110	3386600	9452100	1665300	19217000	639190
Alpha-actinin-4	ACTN4	VLAVNQENEHLMEDY(1)EK	0	0	0	0	0	0	0	0	0	0	899830	0
Alpha-actinin-4;Alpha-actinin-1;Alpha-actinin-2	ACTN4;ACTN1;ACTN2	HTNY(1)TMEHIR	3350000	3406100	0	566400	0	5904300	9352300	0	5525300	2665800	11690000	4623200
Alpha-adducin	ADD1	Y(1)FDRVDENNPEYLR	0	1142100	0	313130	0	2151900	3156700	0	1254200	611350	3545700	1228600
Alpha-adducin	ADD1	YFDRVDENNPEY(1)LR	3181100	730130	0	388790	1068300	0	1637600	0	1527500	554870	1514700	0
Angiomotin	AMOT	DTTVISHSPNTSY(1)DTALEAR	0	0	0	0	0	1099400	1805500	0	0	0	1444400	870340
Angiomotin-like protein 1	AMOTL1	GQQQQQQQQGAVGHGY(0.76)Y(0.24)MAGGTSQK	747870	0	0	0	0	0	0	0	0	686000	1125000	0
Angiomotin-like protein 1	AMOTL1	GQQQQQQQQGAVGHGY(0.455)Y(0.545)MAGGTSQK	845590	0	0	0	0	0	557190	0	349070	0	0	0
Angiomotin-like protein 1	AMOTL1	STQPQQNNEELPTY(1)EEAK	972680	410840	0	0	630590	1331000	0	0	621860	411430	884650	883340
Angiomotin-like protein 1	AMOTL1	VLHQELQGY(0.5)Y(0.5)DNADKLHK	727810	0	763620	0	0	895180	0	0	0	277690	0	0
Angiomotin-like protein 1	AMOTL1	VLHQELQGY(0.203)Y(0.797)DNADKLHK	727810	410710	763620	0	0	895180	0	0	0	277690	0	753810
Angiomotin-like protein 2	AMOTL2	AHSQY(0.264)Y(0.736)AAQQAGTRPHAGDRDPR	1519700	503900	0	0	1299900	0	0	223550	949320	0	2630100	1335800
Angiomotin-like protein 2	AMOTL2	LCPQPSKGEELPTY(1)EEAK	1932500	577990	0	0	0	2344400	2131000	115970	935900	587920	2157900	0
Angiomotin-like protein 2	AMOTL2	LLAQSY(1)EQQQEQEKLER	3491500	1590900	0	0	712850	1020700	2425300	130110	1646800	566910	4881800	1434600
Angiomotin-like protein 2	AMOTL2	Y(1)GNLTETR	1327700	492160	0	305310	712670	673620	2187200	102720	912710	526540	2820500	0
Ankycorbin	RAI14	KGADLNLVDSLGY(0.981)NALHY(0.019)SK	0	0	0	0	0	0	1164100	0	0	0	0	0
Annexin A1	ANXA1	GGPGSAVSPY(1)PTFNPSSDVAALHK	0	0	0	0	0	0	436210	0	0	0	443000	0
Annexin A1	ANXA1	MY(1)GISLCQAILDETKGDYEK	1074900	0	1246100	0	2295700	0	3695300	631470	0	466020	0	1297400
Annexin A2	ANXA2	RAEDGSVIDY(1)ELIDQDAR	37442000	23198000	33806000	14471000	48394000	45548000	82897000	139810	28792000	15621000	95692000	39841000
Annexin A2;Putative annexin A2-like protein	ANXA2;ANXA2P2	DLY(1)DAGVKR	6756000	3435300	3382800	2671300	6370100	13799000	10429000	609980	5690300	4005400	9559100	5111100
Annexin A2;Putative annexin A2-like protein	ANXA2;ANXA2P2	AY(1)TNFDAERDALNIETAIK	3440100	1676100	3130600	0	2467500	937050	5738200	0	4842100	0	3843200	2024900
Annexin A2;Putative annexin A2-like protein	ANXA2;ANXA2P2	LSLEGDHSTPPSAY(1)GSVK	7747900	4510500	2114200	2742500	7075000	9939300	17028000	286500	6557100	4515300	14204000	6118000
Annexin A2;Putative annexin A2-like protein	ANXA2;ANXA2P2	SLY(1)YYIQQDTK	945690	2251800	3920200	1238400	2127700	1647200	2726700	933480	1084300	2309000	8428300	4661600
Annexin A2;Putative annexin A2-like protein	ANXA2;ANXA2P2	SLY(0.017)Y(0.978)Y(0.005)IQQDTK	773470	3252600	3602300	2079800	9211600	4352400	19143000	0	0	2328500	7631100	6303900
Annexin A2;Putative annexin A2-like protein	ANXA2;ANXA2P2	SLY(0.007)Y(0.036)Y(0.958)IQQDTKGDYQK	0	605420	0	0	4958700	0	10377000	0	3190200	0	0	3603000
Annexin A2;Putative annexin A2-like protein	ANXA2;ANXA2P2	SY(0.992)SPY(0.008)DMLESIRK	0	0	0	0	0	0	294580	0	0	0	330300	0
Annexin A2;Putative annexin A2-like protein	ANXA2;ANXA2P2	SYSPY(1)DMLESIRK	909740	438480	0	0	982260	0	2592300	0	1296000	551280	2412200	899900
Annexin A2;Putative annexin A2-like protein	ANXA2;ANXA2P2	VYKEMY(1)K	3489800	2234600	3040700	3384100	8962300	8360100	13570000	1465900	2809200	2763600	8037300	5076800
Annexin A6	ANXA6	GSIHDFPGFDPNQDAEALY(1)TAMK	0	0	0	389680	2722300	0	3830500	0	1402100	0	6289600	919170
Annexin A6	ANXA6	MTNY(1)DVEHTIKK	353560	276730	0	655410	1448800	1500300	1247100	0	299600	317160	1086400	552090
ATP-binding cassette sub-family D member 3	ABCD3	STHSELLEDY(0.996)Y(0.004)QSGR	259690	0	1178000	1020900	2644200	466990	3872700	0	0	0	1012100	0
ATP-binding cassette sub-family F member 2	ABCF2	LAHEDAECEKLMELY(1)ER	0	0	0	0	0	0	1475600	0	0	0	0	0
ATP-dependent RNA helicase DDX3X;ATP-dependent RNA helicase DDX3Y	DDX3X;DDX3Y	DKDAY(1)SSFGSR	0	152680	0	0	489610	0	614120	0	0	0	0	0
ATP-dependent RNA helicase DDX3X;ATP-dependent RNA helicase DDX3Y	DDX3X;DDX3Y	KGADSLEDFLY(0.921)HEGY(0.079)ACTSIHGDR	0	0	0	539440	0	0	0	0	499750	0	0	0
ATP-dependent RNA helicase DDX3X;ATP-dependent RNA helicase DDX3Y	DDX3X;DDX3Y	QEVPSWLENMAY(0.987)EHHY(0.013)K	0	0	474150	0	1186300	334560	0	0	0	0	2236600	223190
ATP-dependent RNA helicase DDX3X;ATP-dependent RNA helicase DDX3Y	DDX3X;DDX3Y	QEVPSWLENMAY(0.251)EHHY(0.749)K	0	0	0	0	0	0	1041500	0	0	0	0	0
BAG family molecular chaperone regulator 3	BAG3	THY(1)PAQQGEYQTHQPVYHK	2430900	2233300	0	1170600	1945600	2338300	3190800	273760	1412800	1062400	1877800	1203800
BAG family molecular chaperone regulator 3	BAG3	THYPAQQGEY(0.011)QTHQPVY(0.989)HK	1691500	0	0	1202500	2329500	3121900	3220800	322100	1502800	1212500	2839800	2445700
Band 4.1-like protein 2	EPB41L2	VTEGTIREEQEY(1)EEEVEEEPRPAAK	2051500	0	0	652890	0	0	0	360590	0	1404200	0	2019300
Band 4.1-like protein 3;Band 4.1-like protein 3, N-terminally processed	EPB41L3	SLDGASVNENHEIY(1)MK	0	0	0	0	0	0	2259800	0	0	0	2167400	0
Beta-centractin;Alpha-centractin	ACTR1B;ACTR1A	Y(1)CFPNYVGRPK	0	0	0	0	0	0	1046500	0	0	0	606620	0
Brain acid soluble protein 1	BASP1	KGY(1)NVNDEK	1399600	584640	0	0	209680	1159900	1917300	295430	0	423090	1234800	1058000
Calcium-binding protein 39	CAB39	FQNDRTEDEQFNDEKTY(1)LVK	0	0	0	0	979670	1039100	2060200	0	1270100	0	0	821580
Caldesmon	CALD1	LEQY(1)TSAIEGTK	0	427250	0	0	0	0	992040	0	0	306430	0	0
Caldesmon	CALD1	Y(1)EIEETETVTK	9020600	2698900	4960600	2005000	6845400	6544000	14845000	1598500	4574200	2203800	7827100	5461100
Calpain small subunit 1	CAPNS1	THY(1)SNIEANESEEVR	134510	0	0	0	0	0	0	0	0	0	0	0
Calponin-2	CNN2	SSTQFNKGPSY(1)GLSAEVK	0	0	0	0	0	0	842550	0	0	0	0	0
Calreticulin	CALR	KVHVIFNY(1)K	251900	0	105950	0	0	0	0	0	0	0	0	0
CAP-Gly domain-containing linker protein 1	CLIP1	MRLDY(1)QHEIENLQNQQDSER	0	0	0	0	1086100	0	1161500	0	0	0	0	0
Catenin beta-1	CTNNB1	AAVSHWQQQSY(1)LDSGIHSGATTTAPSLSGK	4651900	0	0	0	0	1361600	5152200	0	619200	677480	6511800	1152500
Catenin beta-1	CTNNB1	LHY(1)GLPVVVK	1477400	1800900	0	0	0	0	498730	0	222270	0	2956300	668000
Catenin delta-1	CTNND1	FHPEPY(1)GLEDDQR	7889800	3227300	0	1164900	4164400	1986400	21917000	487100	9847800	2877500	17349000	5780300
Catenin delta-1	CTNND1	HY(0.954)EDGY(0.046)PGGSDNYGSLSR	7021500	2044600	0	558600	0	4933400	16355000	304020	591210	1952200	9873000	2802500
Catenin delta-1	CTNND1	HY(0.01)EDGY(0.99)PGGSDNYGSLSR	0	432960	0	558600	2511700	719000	16355000	0	4718600	0	1757000	0
Catenin delta-1	CTNND1	HYEDGYPGGSDNY(1)GSLSR	2906600	1835300	921830	494770	2011400	5361100	10277000	257000	1524500	1094100	2719300	1809500
Catenin delta-1	CTNND1	LNGPQDHSHLLY(1)STIPR	1406700	0	542940	0	0	0	1935100	0	996180	0	2215100	714610
Catenin delta-1	CTNND1	LRSY(1)EDMIGEEVPSDQYYWAPLAQHER	528590	0	0	0	0	0	2791500	0	0	0	0	0
Catenin delta-1	CTNND1	SYEDMIGEEVPSDQY(0.837)Y(0.163)WAPLAQHER	0	0	0	0	0	0	765860	0	462220	0	1620900	0
Catenin delta-1	CTNND1	SYEDMIGEEVPSDQY(0.197)Y(0.803)WAPLAQHER	0	0	0	0	0	0	2251200	0	462220	0	882530	0
Catenin delta-1	CTNND1	NFHYPPDGY(1)SR	1256400	432250	0	289510	0	1196800	2159700	96877	488160	372880	1671200	493870
Catenin delta-1	CTNND1	SMGY(0.832)DDLDY(0.167)GMMSDYGTAR	0	0	0	0	0	0	2008900	0	0	0	0	0
Catenin delta-1	CTNND1	SMGY(0.112)DDLDY(0.881)GMMSDY(0.007)GTAR	284180	0	0	0	0	0	0	0	0	471150	1592600	0
Catenin delta-1	CTNND1	SQSSHSY(1)DDSTLPLIDR	3227400	1432700	553950	0	0	1924300	1348700	0	1589400	963030	3065700	1458400
Catenin delta-1	CTNND1	YRPSMEGY(1)R	1402800	445710	0	239490	667910	1093100	4601200	206720	734280	610100	2707600	531330
Caveolin-1	CAV1	EQGNIY(1)KPNNK	447200	264630	0	510420	763470	1647200	1327900	258780	283680	0	4111200	1684700
Caveolin-1	CAV1	Y(1)VDSEGHLYTVPIR	5785900	2167600	1341600	973540	3218000	3036100	8338300	150830	2975300	1063500	7483300	358460
Caveolin-1	CAV1	YVDSEGHLY(1)TVPIR	5684400	2398400	1590700	1140800	3417700	5836200	10953000	135610	4719400	1976300	10921000	3198400
Caveolin-1	CAV1	ADELSEKQVY(1)DAHTK	464810	0	0	0	0	0	1057300	0	0	0	0	0
CD2-associated protein	CD2AP	ISTY(1)GLPAGGIQPHPQTK	0	0	0	0	0	0	1103000	0	0	0	0	0
Clathrin heavy chain 1	CLTC	ALEHFTDLY(1)DIKR	0	0	4538600	0	2750300	1480300	3410900	0	1095800	1412000	5655200	2639800
Clathrin heavy chain 1	CLTC	FLRENPY(0.745)Y(0.255)DSR	0	0	0	0	633120	0	528670	31561	0	0	0	0
Clathrin heavy chain 1	CLTC	IY(1)IDSNNNPER	1253800	1017700	2126900	1733600	1481700	3457900	8338300	0	1093500	247940	3376600	0
Clathrin heavy chain 1	CLTC	TSIDAY(1)DNFDNISLAQR	0	0	0	0	1617200	0	0	0	468790	0	1666900	0
Clathrin interactor 1	CLINT1	Y(0.017)SERY(0.983)DPEPK	0	0	0	0	0	0	0	0	0	0	408270	0
Cofilin-1	CFL1	LTGIKHELQANCY(1)EEVKDR	1811900	867860	1463100	1687800	3419100	3849300	5373000	578270	2646200	979410	3338800	1801800
Coiled-coil domain-containing protein 50	CCDC50	AYADSY(0.971)Y(0.024)Y(0.006)EDGGMKPR	0	0	0	0	0	0	2109400	0	0	0	0	0
Cysteine and glycine-rich protein 1	CSRP1	CSQAVY(1)AAEK	0	0	0	0	0	210550	341190	0	0	0	0	0
Cysteine and glycine-rich protein 1	CSRP1	GLESTTLADKDGEIY(1)CK	956760	0	0	0	0	0	1176600	0	1300200	0	2223500	1053700
Cysteine and glycine-rich protein 1	CSRP1	GY(0.999)GY(0.001)GQGAGTLSTDKGESLGIK	4383700	3392300	0	789660	4970100	10808000	8376600	118530	2183600	2180400	11350000	6856400
Cysteine and glycine-rich protein 1	CSRP1	GY(0.234)GY(0.766)GQGAGTLSTDKGESLGIK	0	0	0	0	0	0	1256100	0	0	0	1695500	0
Cysteine and glycine-rich protein 1	CSRP1	TVY(1)FAEEVQCEGNSFHK	0	0	0	0	0	0	1094100	0	0	0	879870	0
Cysteine-rich protein 2	CRIP2	GVNTGAVGSY(0.907)IY(0.093)DRDPEGK	0	0	0	0	945290	0	0	0	0	0	0	0
Cysteine-rich protein 2	CRIP2	GVNTGAVGSY(0.437)IY(0.563)DRDPEGK	0	0	0	0	0	0	0	0	0	0	1534500	0
Cytoplasmic dynein 1 heavy chain 1	DYNC1H1	MQMLEDEDDLAY(1)AETEKK	0	0	512430	0	0	371430	894690	0	0	0	910120	0
Desmoglein-2	DSG2	HSTVQHSY(1)S	2428100	956240	0	0	0	3214500	8962300	748610	2140900	1284100	5093600	4364100
Desmoglein-2	DSG2	VIQPHGGGSNPLEGTQHLQDVPY(1)VMVR	3739300	1327400	0	0	0	3504200	12089000	0	3344700	1059600	17475000	4990900
Desmoglein-2	DSG2	VLAPASTLQSSY(1)QIPTENSMTAR	0	0	0	0	0	1342100	0	0	1232100	0	4022300	0
Desmoglein-2	DSG2	VYAPASTLVDQPY(1)ANEGTVVVTER	1572800	0	0	0	0	1202000	3625600	118080	1098500	0	1387500	0
Dihydropyrimidinase-related protein 2	DPYSL2	THNSSLEY(1)NIFEGMECR	0	0	0	0	0	0	904610	0	0	0	0	0
Dihydropyrimidinase-related protein 3	DPYSL3	RGWDSSHEDDLPVY(1)LARPGTTDQVPR	0	1124600	0	0	0	0	1168700	0	0	874310	0	0
Disks large homolog 1	DLG1	DY(1)HFVTSR	165010	0	0	0	0	0	371180	0	161900	0	438810	0
Disks large homolog 1	DLG1	NKDQSEQETSDADQHVTSNASDSESSY(1)R	1265500	0	0	0	0	2027400	2444300	0	1345100	0	2094800	0
DnaJ homolog subfamily A member 1	DNAJA1	HY(1)NGEAYEDDEHHPR	0	0	0	0	0	0	2932400	0	0	0	0	1263500
DnaJ homolog subfamily A member 1	DNAJA1	HYNGEAY(1)EDDEHHPR	671190	0	840850	3344000	6109300	3892500	0	491220	675830	0	1495900	0
Drebrin	DBN1	LREDENAEPVGTTY(1)QK	2792700	1363200	0	0	1381700	3323000	3437100	181920	1442600	1280900	3258600	1767300
Drebrin	DBN1	Y(1)VLINWVGEDVPDARK	1184700	351320	0	0	0	0	1791700	0	721060	0	1876800	0
Drebrin-like protein	DBNL	ASGANY(1)SFHK	1289100	1242000	0	0	1255500	961510	2866400	141140	1020800	449710	0	647750
Dynactin subunit 2	DCTN2	RTGY(0.002)ESGEY(0.998)EMLGEGLGVK	0	0	0	0	1357300	0	1018000	0	181440	0	551140	0
EH domain-containing protein 4	EHD4	EY(1)QISAGDFPEVK	0	194020	0	0	243870	0	431080	0	0	0	0	0
ELKS/Rab6-interacting/CAST family member 1	ERC1	SGGRLPY(1)GVR	464050	0	0	347680	653940	1206200	580270	83021	0	180480	0	0
Elongation factor 1-alpha 1;Putative elongation factor 1-alpha-like 3;Elongation factor 1-alpha 2	EEF1A1;EEF1A1P5;EEF1A2	EHALLAY(1)TLGVK	3849900	3312700	2625500	1346200	7292000	2248900	10131000	102220	3735900	1446800	6408300	3733800
Elongation factor 1-alpha 1;Putative elongation factor 1-alpha-like 3;Elongation factor 1-alpha 2	EEF1A1;EEF1A1P5;EEF1A2	STTTGHLIY(1)K	1280600	2646900	1148900	2034400	3991700	2461300	3052400	233370	882350	2058100	2054500	1540300
Elongation factor 1-delta	EEF1D	LVPVGY(1)GIRK	229320	935580	0	694710	3358100	1423600	3992300	0	0	0	1870200	0
Emerin	EMD	GY(0.225)NDDY(0.725)Y(0.05)EESYFTTR	0	0	0	0	455820	0	0	0	0	0	0	0
Enhancer of rudimentary homolog	ERH	ADTQTY(0.012)QPY(0.988)NKDWIK	3525200	787510	1567700	483240	5054500	6517900	4268600	0	1971600	511000	4403200	1930200
Ephrin type-A receptor 2	EPHA2	TYVDPHTY(1)EDPNQAVLK	1804500	0	0	0	0	2116500	5950200	0	0	0	3296300	0
Ephrin type-A receptor 2	EPHA2	VLEDDPEATY(1)TTSGGKIPIR	641940	0	0	0	0	1251700	1765100	83881	450770	343190	858580	596260
Epidermal growth factor receptor	EGFR	GSHQISLDNPDY(1)QQDFFPK	0	0	0	0	0	0	425540	0	0	0	535720	0
Epidermal growth factor receptor kinase substrate 8	EPS8	HIDRNY(1)EPLKTQPK	1012300	0	0	0	0	1315200	0	0	1268300	691520	1278100	0
Epidermal growth factor receptor kinase substrate 8	EPS8	LSTEHSSVSEY(0.427)HPADGY(0.573)AFSSNIYTR	0	0	0	0	0	0	0	0	0	0	1019400	0
Eukaryotic initiation factor 4A-I	EIF4A1	GFKDQIY(1)DIFQK	0	0	0	0	1412600	0	1432000	0	0	100620	635530	0
Eukaryotic initiation factor 4A-I;Eukaryotic initiation factor 4A-II;Eukaryotic initiation factor 4A-II, N-terminally processed	EIF4A1;EIF4A2	GY(1)DVIAQAQSGTGK	0	0	0	0	1876000	0	0	0	0	0	0	0
Eukaryotic initiation factor 4A-III;Eukaryotic initiation factor 4A-III, N-terminally processed;Eukaryotic initiation factor 4A-I;Eukaryotic initiation factor 4A-II;Eukaryotic initiation factor 4A-II, N-terminally processed	EIF4A3;EIF4A1;EIF4A2	GIY(0.001)AY(0.999)GFEKPSAIQQR	3931700	3381200	7964400	3083300	19691000	4710700	20723000	206260	3311200	0	8583900	3791700
Eukaryotic translation initiation factor 3 subunit E	EIF3E	NLY(1)SDDIPHALR	0	0	585960	306610	1379000	242590	3000800	0	0	0	257500	0
Eukaryotic translation initiation factor 4H	EIF4H	ADFDTY(1)DDR	2701800	0	0	1325900	4953000	2447000	2092500	0	895360	656310	1642800	759090
Eukaryotic translation initiation factor 4H	EIF4H	ADFDTYDDRAY(1)SSFGGGR	0	0	0	0	0	0	2233800	0	0	656100	694240	0
Ezrin	EZR	LQDY(1)EEKTK	3129700	1596300	2622100	2989000	6390600	8051900	9690000	1028300	4052300	2696600	6002000	4026400
Ezrin	EZR	SQEQLAAELAEY(1)TAK	700290	756170	0	0	429060	0	1210900	0	672080	0	1985000	472010
Ezrin;Moesin;Radixin	EZR;MSN;RDX	KAPDFVFY(1)APR	1986200	1024100	1452500	464300	3001900	1211400	4418900	0	1648700	687520	2123700	1325000
F-actin-capping protein subunit beta	CAPZB	DYLLCDY(0.696)NRDGDSY(0.304)R	0	932030	0	0	0	0	0	0	0	0	0	0
F-actin-capping protein subunit beta	CAPZB	DYLLCDY(0.002)NRDGDSY(0.998)R	1922500	0	876930	814170	3117800	3324000	5833200	0	1516300	884490	3815400	2150500
Fascin	FSCN1	Y(1)SVQTADHR	0	0	0	0	0	0	824850	0	0	0	270380	0
Fatty acid synthase;[Acyl-carrier-protein] S-acetyltransferase;[Acyl-carrier-protein] S-malonyltransferase;3-oxoacyl-[acyl-carrier-protein] synthase;3-oxoacyl-[acyl-carrier-protein] reductase;3-hydroxyacyl-[acyl-carrier-protein] dehydratase;Enoyl-[acyl-carrier-protein] reductase;Oleoyl-[acyl-carrier-protein] hydrolase	FASN	TGGAY(0.999)GEDLGADY(0.001)NLSQVCDGK	0	0	861100	0	2944300	1074400	1368400	117080	0	0	1033800	0
FERM domain-containing protein 6	FRMD6	DTGPEDSY(1)SSSAIHR	0	0	0	0	0	0	0	78281	143860	0	0	0
Filamin-A	FLNA	AY(1)GPGIEPTGNMVK	0	0	0	0	0	0	1316200	0	0	0	0	0
Filamin-A	FLNA	GLGLSKAY(1)VGQK	442510	0	0	47002	0	0	944950	0	0	121090	615810	0
Filamin-A	FLNA	LQVEPAVDTSGVQCY(1)GPGIEGQGVFR	0	0	0	0	0	0	2007800	0	0	0	0	0
Filamin-A	FLNA	SAGQGEVLVY(1)VEDPAGHQEEAK	2963800	3117100	1438200	1402700	6766500	7300100	9225300	158480	6524800	2335000	8083000	5614600
Filamin-A	FLNA	SPFEVY(1)VDKSQGDASK	2832000	1150000	2206900	660210	5145400	0	5242800	124040	2304600	671490	5602900	2593200
Filamin-A	FLNA	TFSVWY(1)VPEVTGTHK	0	0	0	0	0	284330	538350	0	142830	232690	0	0
Filamin-A	FLNA	VANPSGNLTETY(1)VQDR	24372000	11614000	8848900	3555200	21934000	7891500	44915000	948540	16058000	8903500	25781000	12813000
Filamin-A	FLNA	YGGDEIPFSPY(1)R	573390	615480	0	0	0	0	1677600	0	493080	600680	1093500	716050
Filamin-A	FLNA	YGGPY(1)HIGGSPFK	2562000	1942000	484640	534600	1199000	2018900	6962600	213820	1330300	532590	3045600	861240
Filamin-B	FLNB	DLDIIDNY(1)DY(1)SHTVK	10444000	3524000	9172400	1732300	48210000	36405000	20605000	124770	9732400	4089400	71576000	34415000
Filamin-B	FLNB	DLDIIDNY(1)DY(1)SHTVK	24310000	13961000	27915000	11783000	4284000	8182300	79231000	0	27810000	14329000	14707000	5700200
Filamin-B	FLNB	IEY(1)NDQNDGSCDVK	0	0	0	0	0	981310	1160800	0	0	0	1390900	0
Filamin-C	FLNC	GEVVRDFEIIDNHDY(0.919)SY(0.081)TVK	0	0	0	0	0	240920	2495800	0	0	0	0	0
Filamin-C	FLNC	QPY(1)APPRPGAR	1554300	894660	0	543470	818720	1530500	2538500	0	811220	0	1854200	0
Filamin-C	FLNC	TDTY(1)VTDNGDGTYR	1793400	1104200	0	833840	2887600	5898700	6354800	247200	1386000	839050	3117300	864070
Four and a half LIM domains protein 1	FHL1	FTAVEDQY(0.298)Y(0.702)CVDCYK	0	0	0	0	0	0	966690	205210	0	0	0	500970
Four and a half LIM domains protein 2	FHL2	EDQLLCTDCY(0.001)SNEY(0.999)SSK	1006500	1380300	0	0	0	1481600	4569000	0	995140	885840	0	1632000
Geranylgeranyl transferase type-2 subunit beta	RABGGTB	KDDY(0.96)EY(0.04)CMSEYLR	0	0	0	0	260220	0	274250	0	0	0	0	154510
Glyceraldehyde-3-phosphate dehydrogenase	GAPDH	VYMFQY(1)DSTHGK	0	460510	524660	0	1708900	554380	2165500	0	0	523080	0	0
Glycine--tRNA ligase	GARS	SCY(1)DLSCHAR	0	0	0	0	0	714340	482050	0	0	0	0	0
Guanine nucleotide-binding protein G(i) subunit alpha-2	GNAI2	IIHEDGY(1)SEEECR	1097400	1833400	0	0	429590	3512600	2912200	535590	976280	722140	2192600	1253300
Guanine nucleotide-binding protein G(i) subunit alpha-2	GNAI2	IIHEDGYSEEECRQY(1)R	3534000	2692700	0	400180	1315400	10765000	15859000	1334900	4107000	2515500	8179400	3784300
Guanine nucleotide-binding protein G(k) subunit alpha	GNAI3	IIHEDGYSEDECKQY(1)K	1316900	867000	0	0	804080	2738200	4686800	361800	676580	287970	2216700	862720
Guanine nucleotide-binding protein G(k) subunit alpha	GNAI3	NNLKECGLY(1)	0	0	0	0	0	0	1351400	0	0	0	0	0
Guanine nucleotide-binding protein G(s) subunit alpha isoforms short;Guanine nucleotide-binding protein G(s) subunit alpha isoforms XLas	GNAS	SKIEDY(1)FPEFAR	0	0	0	0	0	0	1300700	0	398500	0	0	0
Heat shock 70 kDa protein 1A;Heat shock 70 kDa protein 1B;Heat shock cognate 71 kDa protein	HSPA1A;HSPA1B;HSPA8	MVQEAEKY(1)K	894090	0	516810	1284200	2323100	1067000	1352300	207870	528840	664180	1490400	834930
Heat shock 70 kDa protein 4	HSPA4	LEDTENWLY(1)EDGEDQPK	0	0	0	0	707240	393240	805180	0	0	0	0	0
Heat shock cognate 71 kDa protein	HSPA8	NSLESY(1)AFNMK	154430	173750	0	0	671630	0	985990	0	251990	204520	337180	128630
Heat shock protein beta-1	HSPB1	QDEHGY(1)ISR	424270	292530	880670	537060	1428200	923870	1668300	178130	372580	302820	808440	836070
Heat shock protein HSP 90-alpha	HSP90AA1	DNSTMGY(1)MAAK	141790	156960	0	0	476460	0	689220	40109	0	0	456280	0
Heat shock protein HSP 90-alpha;Heat shock protein HSP 90-alpha A2;Heat shock protein HSP 90-beta;Putative heat shock protein HSP 90-beta 2	HSP90AA1;HSP90AA2P;HSP90AB1;HSP90AB2P	Y(1)IDQEELNK	1146500	317020	1375400	439710	5958200	3168000	2817900	246850	461890	822000	425670	279870
Heat shock protein HSP 90-beta	HSP90AB1	RGFEVVY(0.002)MTEPIDEY(0.998)CVQQLK	0	0	562590	0	0	0	646120	0	0	0	382040	0
Heat shock protein HSP 90-beta;Putative heat shock protein HSP 90-beta-3	HSP90AB1;HSP90AB3P	DNSTMGY(1)MMAK	0	0	809160	626330	2418800	2053400	1963700	134270	409930	0	1827700	0
Histidine triad nucleotide-binding protein 1	HINT1	MVVNEGSDGGQSVY(1)HVHLHVLGGR	0	0	0	0	0	1119600	1750900	0	1145500	0	0	0
Hsp90 co-chaperone Cdc37;Hsp90 co-chaperone Cdc37, N-terminally processed	CDC37	TADRQY(1)MEGFNDELEAFKER	0	0	0	0	683900	0	1119700	0	0	0	1116700	0
Importin subunit alpha-3	KPNA4	IEQLQNHENEDIY(1)K	557150	0	0	548570	0	0	1357800	0	1002700	0	1881800	0
Importin-7	IPO7	TMGFCY(1)QILTEPNADPR	0	284720	0	0	0	0	1556100	0	0	0	900430	0
Integrin alpha-3;Integrin alpha-3 heavy chain;Integrin alpha-3 light chain	ITGA3	SQPSETERLTDDY(1)	2478300	1234200	980950	570370	2408700	0	8679800	134680	2014400	1045500	3821600	1259000
Integrin beta-1	ITGB1	WDTGENPIY(1)K	7346100	2658000	1410900	615680	2259400	5906700	13943000	328750	3784300	3248200	10429000	3570000
Integrin beta-1	ITGB1	SAVTTVVNPKY(1)EGK	0	0	0	0	0	0	455660	0	0	0	0	0
Keratin, type I cytoskeletal 18	KRT18	SLGSVQAPSY(1)GAR	566560	0	0	1194700	1746800	1258300	0	0	0	0	0	0
Kin of IRRE-like protein 1	KIRREL	FNSHPFPGAAGY(0.958)PTY(0.042)R	0	0	0	0	0	0	1236900	0	0	0	570070	0
Kin of IRRE-like protein 1	KIRREL	FSYTSQHSDY(1)GQR	1161100	0	0	0	0	648100	1047000	0	240060	0	1266100	283070
L-lactate dehydrogenase A chain	LDHA	DQLIY(1)NLLKEEQTPQNK	4105000	3053300	4586300	1594000	5736100	2249300	6733200	0	4634800	2578900	8479400	5559000
L-lactate dehydrogenase A chain	LDHA	QVVESAY(1)EVIK	814320	1276600	0	389100	245810	0	988870	0	945570	605950	1403300	1016800
L-lactate dehydrogenase A chain	LDHA	IVSGKDY(1)NVTANSK	0	852990	0	500360	1000300	1206400	0	0	0	956210	1485500	1109300
L-lactate dehydrogenase B chain	LDHB	IVADKDY(1)SVTANSK	3636400	2209700	0	888320	4254300	2673300	5709500	637790	0	1278500	3179800	1603800
LanC-like protein 1	LANCL1	IDPHAPNEMLY(1)GR	502950	0	0	0	1315700	1492000	568830	61438	0	0	853970	410760
Lanosterol 14-alpha demethylase	CYP51A1	GVAY(1)DVPNPVFLEQK	407610	290790	0	0	0	0	481760	0	0	0	307270	0
Leucyl-cystinyl aminopeptidase;Leucyl-cystinyl aminopeptidase, pregnancy serum form	LNPEP	GLGEHEMEEDEEDY(1)ESSAK	0	0	0	0	809870	0	0	0	0	0	0	0
LIM and SH3 domain protein 1	LASP1	DSQDGSSY(1)R	1782500	1006300	947580	796820	2133200	4230100	3841100	377000	1427900	1758700	2767400	2642900
LIM and SH3 domain protein 1	LASP1	Y(1)HEEFEK	3561900	2224900	754720	1274100	3864900	5779500	6263800	704200	1582200	1929700	6597000	4622300
LIM domain and actin-binding protein 1	LIMA1	SKGNY(1)DEGFGHRPHK	958370	666510	0	0	0	1377800	1303400	214390	0	0	0	938170
LIM domain only protein 7	LMO7	FSY(1)NDSKEWEEAMAK	0	0	0	0	0	0	1638800	0	0	0	2705100	0
LIM domain only protein 7	LMO7	GATY(1)PSEIPKEDSTTFAK	0	0	0	0	0	791280	2381700	0	0	840210	1976900	0
Lipoma-preferred partner	LPP	KTY(1)ITDPVSAPCAPPLQPK	2298300	729710	0	0	0	0	2103000	0	0	0	1513400	764070
Lipoma-preferred partner	LPP	NDSDPTY(1)GQQGHPNTWK	3696100	1348400	844030	635580	414210	4145700	6083700	105050	2119600	1721800	7993200	3183800
Lipoma-preferred partner	LPP	REPGY(1)TPPGAGNQNPPGMYPVTGPK	1042500	0	0	0	0	0	0	0	0	0	1520100	0
Lipoma-preferred partner	LPP	REPGYTPPGAGNQNPPGMY(1)PVTGPK	848440	478470	0	0	0	3053900	1020200	0	0	0	0	0
Lipoma-preferred partner	LPP	Y(0.003)Y(0.003)EGY(0.967)Y(0.026)AAGPGY(0.001)GGR	5043900	2249400	0	1194400	4175400	4483400	9714800	0	3587200	1326500	346560	0
Lipoma-preferred partner	LPP	YYEGY(0.001)Y(0.001)AAGPGY(0.999)GGR	0	0	893070	0	367970	0	400890	0	0	0	4665500	1586600
Liprin-beta-1	PPFIBP1	LY(1)EEDDLDRLEQMEDSEGTVR	0	0	0	0	824070	698720	1710100	0	565280	0	1343800	684820
Long-chain-fatty-acid--CoA ligase 4	ACSL4	AKPTSDKPGSPY(1)R	464140	376020	0	0	0	744300	1258700	155410	374960	599310	2306200	701790
Long-chain-fatty-acid--CoA ligase 4	ACSL4	IGY(1)DYKLEQIKK	674190	915540	0	0	0	1100400	1515900	92823	0	151100	1102100	406730
Low-density lipoprotein receptor	LDLR	TTEDEVHICHNQDGY(0.97)SY(0.03)PSR	459480	0	0	0	0	1952500	1542900	0	0	0	0	0
MAGUK p55 subfamily member 6	MPP6	YLEHGEY(1)EGNLYGTK	0	0	0	0	0	0	1580600	0	0	1212600	1329700	1232700
Merlin	NF2	ARDEAEMEY(1)LK	0	0	1949100	2966400	10184000	3849200	3870800	451310	0	0	0	0
Merlin	NF2	LSMEIEKEKVEY(1)MEK	6381800	3394300	3910200	7354300	9056600	11625000	13412000	1194200	6118500	4419400	20245000	6686900
Merlin	NF2	IY(1)CPPEASVLLASYAVQAK	0	0	0	0	0	0	339800	0	0	0	1290900	0
Merlin	NF2	VINLY(1)QMTPEMWEER	2550400	670000	0	213650	863960	319190	9048900	0	2890600	0	37559000	3628000
Merlin	NF2	Y(1)GDY(1)DPSVHKR	1382500	1042400	1267700	6203600	8197700	3829400	10269000	177460	1259300	406420	7003200	1590400
Merlin	NF2	Y(1)GDY(1)DPSVHKR	1207800	631550	1408500	4528300	9356700	676680	9399000	476020	991820	1020200	4092400	1698000
Microtubule-associated protein 1B;MAP1B heavy chain;MAP1 light chain LC1	MAP1B	AAEAGGAEEQY(1)GFLTTPTK	564910	0	652980	790600	2123500	0	1520400	0	0	349990	0	745830
Microtubule-associated protein 1B;MAP1B heavy chain;MAP1 light chain LC1	MAP1B	DSGGKTPGDFSY(0.99)AY(0.01)QKPEETTR	0	0	0	0	0	1796800	0	0	0	0	403100	0
Microtubule-associated protein 1B;MAP1B heavy chain;MAP1 light chain LC1	MAP1B	TPGDFSY(0.219)AY(0.781)QKPEETTR	0	0	0	0	1046100	0	0	0	0	0	0	0
Microtubule-associated protein 1B;MAP1B heavy chain;MAP1 light chain LC1	MAP1B	HSPTEDEESAKAEADAY(1)IR	1393700	0	2069900	1558300	3174900	2473800	0	0	0	0	1097100	979740
Microtubule-associated protein 1B;MAP1B heavy chain;MAP1 light chain LC1	MAP1B	ITSFPESEGY(0.973)SY(0.027)ETSTK	0	0	887710	1520100	2336300	0	1908800	0	0	0	0	0
Microtubule-associated protein 1B;MAP1B heavy chain;MAP1 light chain LC1	MAP1B	ITSFPESEGY(0.195)SY(0.805)ETSTK	0	0	0	0	2947500	0	1908800	0	0	0	0	0
Microtubule-associated protein 1B;MAP1B heavy chain;MAP1 light chain LC1	MAP1B	SPDEEDY(0.994)DY(0.005)ESY(0.001)EK	0	0	1355000	0	0	0	782800	0	0	0	0	0
Microtubule-associated protein 1B;MAP1B heavy chain;MAP1 light chain LC1	MAP1B	SPDEEDY(0.003)DY(0.991)ESY(0.007)EK	0	0	0	508810	2428700	0	997730	0	0	0	512960	0
Microtubule-associated protein 1B;MAP1B heavy chain;MAP1 light chain LC1	MAP1B	SPDEEDYDYESY(1)EK	0	0	2287500	895700	2905600	1085700	1038800	0	0	0	0	0
Microtubule-associated protein 1B;MAP1B heavy chain;MAP1 light chain LC1	MAP1B	SPPLIGSESAY(1)ESFLSADDKASGR	0	0	1481400	0	0	0	0	0	0	0	0	0
Microtubule-associated protein 1B;MAP1B heavy chain;MAP1 light chain LC1	MAP1B	TATCHSSSSPPIDAASAEPY(1)GFR	0	0	0	638260	1344000	0	1438200	0	0	0	0	0
Microtubule-associated protein 1B;MAP1B heavy chain;MAP1 light chain LC1	MAP1B	TPEDGDY(1)SYEIIEK	0	0	992920	438030	5317800	3360500	714530	0	0	0	497020	0
Microtubule-associated protein 1B;MAP1B heavy chain;MAP1 light chain LC1	MAP1B	TTKTPEDGDYSY(1)EIIEK	1270600	1360900	2770400	2409600	8072600	7175400	7473000	0	1027700	661140	2898400	737120
Microtubule-associated protein 1B;MAP1B heavy chain;MAP1 light chain LC1	MAP1B	TPEEGGY(1)SYDISEK	0	0	1452900	2147500	3629300	3392800	1919400	50828	0	0	1285600	494570
Microtubule-associated protein 1B;MAP1B heavy chain;MAP1 light chain LC1	MAP1B	TPEEGGYSY(1)DISEK	708380	382790	3389800	1346300	5937800	2068600	4127400	96068	397150	451350	2286700	617000
Microtubule-associated protein 1B;MAP1B heavy chain;MAP1 light chain LC1	MAP1B	TSDVGGY(0.084)Y(0.816)Y(0.099)EK	924210	927050	3947500	3889600	0	3920900	5594400	0	522200	0	1151100	0
Microtubule-associated protein 1B;MAP1B heavy chain;MAP1 light chain LC1	MAP1B	TSDVGGY(0.001)Y(0.025)Y(0.974)EK	0	409870	556120	870320	2965900	491840	926380	122010	253890	0	456330	0
Microtubule-associated protein 1B;MAP1B heavy chain;MAP1 light chain LC1	MAP1B	TTKSPSDSGY(0.01)SY(0.99)ETIGK	0	0	0	296940	0	0	391380	0	0	0	0	0
Mothers against decapentaplegic homolog 5	SMAD5	DVQPVAY(0.011)EEPKHWCSIVY(0.094)Y(0.895)ELNNR	0	0	0	0	0	0	732540	0	0	0	0	0
Myoferlin	MYOF	ISVY(0.01)DY(0.99)DTFTRDEK	1191800	1288800	1243600	0	1583900	1395000	5405300	0	1628900	0	3148700	1134200
Myoferlin	MYOF	VIEDRDHY(1)IPNTLNPVFGR	0	407600	0	0	0	0	1622200	0	140370	0	0	0
Myosin light polypeptide 6	MYL6	NKDQGTY(1)EDYVEGLR	5940000	3644700	5500600	852070	16868000	2111100	14174000	0	4717800	4431300	7756600	5750000
Myosin light polypeptide 6	MYL6	NKDQGTYEDY(1)VEGLR	0	0	1406900	3891300	3950000	9538500	4452000	145610	0	0	4820500	0
Myosin-9	MYH9	AQQAADKY(0.996)LY(0.004)VDK	2434700	1670600	2565900	1298200	5203700	3195200	9587100	0	2539900	1408900	5830400	3164400
Myosin-9	MYH9	AQQAADKY(0.01)LY(0.99)VDK	440680	188820	908250	1298200	505040	219990	1707400	0	224700	0	498250	371670
N-alpha-acetyltransferase 15, NatA auxiliary subunit	NAA15	EALEHLCTY(1)EK	0	0	0	260260	962470	0	0	0	157480	0	0	0
Nectin-2	PVRL2	Y(1)HELPTLEER	335650	0	0	0	0	0	776950	59982	0	0	0	0
Neuroblast differentiation-associated protein AHNAK	AHNAK	MKGDY(1)DVTVPKVEGEIK	4853600	2023700	1683700	1748500	5961600	5939500	13666000	441750	2235000	1665400	6628700	3530800
Neuroblast differentiation-associated protein AHNAK	AHNAK	VKGEY(1)DVTVPK	10257000	3541900	0	2636200	6723900	8505100	16781000	875180	3953300	2577400	10886000	5268800
Neuroblast differentiation-associated protein AHNAK	AHNAK	GHY(1)EVTGSDDETGKLQGSGVSLASK	376690	402170	0	1072300	496270	743310	677370	0	0	0	660190	525050
Neuroblast differentiation-associated protein AHNAK	AHNAK	VTAY(1)TVDVTGR	7016900	5724600	1990300	1188300	3982000	6087000	16219000	425520	4294100	1781000	10124000	3018700
Neuroblast differentiation-associated protein AHNAK	AHNAK	VKGEY(1)DMTVPK	5339100	2009500	1698700	2701500	4885500	8494400	13813000	789010	2701800	1765000	8474800	2732800
Neurofibromin;Neurofibromin truncated	NF1	VY(0.899)GATY(0.101)LQKLLDPLLR	0	92737	0	0	22194000	0	0	174980	0	0	0	0
NSFL1 cofactor p47	NSFL1C	DLIHDQDEDEEEEEGQRFY(1)AGGSER	1095900	0	0	1600300	3982400	2481900	2545500	0	1793000	0	0	1687800
NSFL1 cofactor p47	NSFL1C	LGAAPEEESAY(1)VAGEKR	955910	503500	0	356670	999980	0	1058200	135640	0	287280	866470	849840
NUAK family SNF1-like kinase 1	NUAK1	LENILLDDNCNIKIADFGLSNLY(1)QK	0	0	0	0	0	0	0	0	0	0	0	414780
Nuclease-sensitive element-binding protein 1	YBX1	NY(0.506)QQNY(0.494)QNSESGEKNEGSESAPEGQAQQR	0	0	0	2349200	0	0	0	0	0	0	0	0
Nuclease-sensitive element-binding protein 1	YBX1	NY(0.008)QQNY(0.992)QNSESGEKNEGSESAPEGQAQQR	0	0	2232700	762480	6728100	1235500	2548200	0	0	0	0	0
Nuclease-sensitive element-binding protein 1	YBX1	RPQY(1)SNPPVQGEVMEGADNQGAGEQGRPVR	0	0	0	0	1586400	0	0	0	0	0	0	615950
Nucleosome assembly protein 1-like 1	NAP1L1	LDGLVETPTGY(1)IESLPR	0	0	0	0	771190	0	990360	0	0	0	1659900	174100
Overexpressed in colon carcinoma 1 protein	OCC1	NY(0.5)GGVY(0.5)VGLPSEAVNMVSSQTK	0	0	0	0	0	0	0	0	462120	0	0	0
Overexpressed in colon carcinoma 1 protein	OCC1	NY(0.5)GGVY(0.5)VGLPSEAVNMVSSQTK	0	0	0	0	0	0	0	0	462120	0	0	0
Paxillin	PXN	FIHQQPQSSSPVY(1)GSSAK	1965300	1469800	0	713130	2652500	2300800	3146600	214850	1044900	1155400	3737800	1797000
PDZ and LIM domain protein 1	PDLIM1	VTPPEGY(1)EVVTVFPK	1244000	816590	0	0	0	0	1970500	0	777240	906860	1510300	1083000
PDZ and LIM domain protein 1	PDLIM1	VITNQYNNPAGLY(1)SSENISNFNNALESK	1531300	773020	0	0	0	0	2952200	0	0	0	2010300	1524500
PDZ and LIM domain protein 4	PDLIM4	VKPPEGY(1)DVVAVYPNAK	1642500	0	0	0	781160	328990	1354100	0	0	0	0	0
PDZ and LIM domain protein 4	PDLIM4	VKPPEGY(0.002)DVVAVY(0.998)PNAK	0	0	0	0	0	0	1560400	0	0	0	0	0
PDZ and LIM domain protein 5	PDLIM5	Y(1)TEFY(1)HVPTHSDASK	2679500	1404600	0	306910	1170200	5955500	3380300	338180	908870	768490	4912500	2600900
PDZ and LIM domain protein 5	PDLIM5	Y(1)TEFY(1)HVPTHSDASK	8842400	3759500	0	1339100	5057700	18866000	17153000	1396800	6291400	1771300	17420000	8882100
PDZ and LIM domain protein 7	PDLIM7	Y(1)TFAPSVSLNK	703810	402290	0	0	0	919760	576310	0	484940	0	0	595180
PDZ and LIM domain protein 7	PDLIM7	Y(1)APDKTSTVLTR	587460	527110	0	0	183910	507670	1648100	0	0	296930	464420	205240
Peptidyl-prolyl cis-trans isomerase A;Peptidyl-prolyl cis-trans isomerase A, N-terminally processed	PPIA	SIY(1)GEKFEDENFILK	360180	0	0	0	777690	416720	820750	0	0	0	1277500	858320
Peptidyl-prolyl cis-trans isomerase FKBP3	FKBP3	LEIEPEWAY(1)GK	332490	0	2135000	556710	1393800	0	1534500	0	0	0	909690	0
Perilipin-3	PLIN3	LEPQIASASEY(1)AHR	1092000	755630	0	287260	1753100	1555800	1547900	0	836370	484670	1401700	799430
Peroxiredoxin-1	PRDX1	SKEY(1)FSK	1657600	6815400	447380	2935800	2828900	14619000	20603000	234770	4644100	6154000	11891000	7428200
Phosphoglycerate mutase 1	PGAM1	FSGWY(1)DADLSPAGHEEAKR	2084900	1067000	1300200	811180	1773500	1498900	0	0	1217300	560890	2317000	1894300
Phosphomannomutase 2	PMM2	TMGY(1)SVTAPEDTRR	790150	534800	482110	697880	0	1491800	2559900	153420	600770	612650	1760000	0
Plastin-3	PLS3	EGICALGGTSELSSEGTQHSY(0.011)SEEEKY(0.989)AFVNWINK	0	965080	0	0	1453900	433550	6432900	0	0	0	16174000	5254300
Plastin-3	PLS3	LENCNY(1)AVELGKHPAK	1699100	1031700	0	0	0	2343400	2798200	210030	999470	0	1941400	1223800
Plectin	PLEC	ARQEELY(1)SELQAR	0	316460	815340	0	1504800	603450	2378600	0	0	0	637830	696300
Plectin	PLEC	AVTGYKDPY(1)SGK	666930	223900	135590	688750	1325400	0	794710	0	0	346050	781040	0
Plectin	PLEC	GY(0.016)Y(0.063)SPY(0.92)SVSGSGSTAGSR	0	0	455820	563200	2393800	0	1880800	0	0	0	0	0
Polyadenylate-binding protein 1	PABPC1	QAHLTNQY(1)MQR	0	0	0	0	2786400	0	0	0	0	334560	0	0
Polymerase I and transcript release factor	PTRF	SFTPDHVVY(1)AR	1661300	669350	0	373920	1117200	1610900	3051500	83003	816370	713900	1667800	923280
Polymerase I and transcript release factor	PTRF	VMIY(1)QDEVKLPAK	942230	452040	0	0	0	0	2256800	0	895940	618580	2239600	0
Probable ubiquitin carboxyl-terminal hydrolase FAF-X	USP9X	DDVFGY(1)PQQFEDKPALSK	0	0	0	251170	667810	0	0	0	0	0	0	0
Programmed cell death protein 5	PDCD5	KVMDSDEDDDY(1)	0	0	0	0	0	686380	0	81416	0	0	0	0
Programmed cell death protein 5	PDCD5	Y(1)GQLSEK	0	0	0	426970	1796200	1641900	0	0	0	0	1146500	1004600
Proteasome activator complex subunit 2	PSME2	GEEKPSMY(1)	822870	672370	317150	949640	1922700	1495800	1868900	206320	542440	572840	1493500	903490
Protein CDV3 homolog	CDV3	KTPQGPPEIY(1)SDTQFPSLQSTAK	0	0	0	0	1193100	714430	0	0	0	0	0	0
Protein kinase C alpha type;Protein kinase C gamma type;Protein kinase C beta type	PRKCA;PRKCG;PRKCB	TFCGTPDYIAPEIIAY(0.992)QPY(0.008)GK	0	492070	0	412260	1361300	309340	3399800	0	988560	263730	2362600	0
Protein LAP2	ERBB2IP	KDFNLPEY(1)DLNVEER	814210	489150	0	0	0	798310	2025800	0	320410	0	1008700	840060
Protein phosphatase 1 regulatory subunit 12A	PPP1R12A	YETSSTSAGDRY(1)DSLLGR	0	1684800	1848800	1141500	0	2774400	2409400	0	1751000	0	3821400	0
Protein phosphatase 1 regulatory subunit 14B	PPP1R14B	VY(1)FQSPPGAAGEGPGGADDEGPVRR	0	1072900	0	0	2339100	1278600	1212500	0	0	0	2145600	1494800
Protein phosphatase 1K, mitochondrial	PPM1K	IDEPILLPPSIKY(1)GK	0	0	0	0	0	0	133390	0	423820	0	0	0
Protein S100-A11;Protein S100-A11, N-terminally processed	S100A11	DGY(1)NYTLSK	4461700	1130300	825160	1537300	2749400	3430100	5392900	522350	0	534150	5802500	1135800
Protein TFG	TFG	NRPPFGQGYTQPGPGY(1)R	644250	0	0	449590	2058600	1358800	2390300	117690	620260	0	882870	323270
Pyruvate kinase PKM	PKM	LNFSHGTHEY(1)HAETIK	2985600	2231500	1975200	1669500	5778300	3898000	4065100	101820	1017100	2489900	4365000	2813800
Ras GTPase-activating-like protein IQGAP1	IQGAP1	IFYPETTDIY(1)DRK	1124500	0	0	435360	789830	0	0	0	0	0	1009000	0
Ras GTPase-activating-like protein IQGAP1	IQGAP1	QNVAY(0.983)EY(0.017)LCHLEEAKR	532960	391260	0	0	0	0	1519500	0	433870	0	1606500	539830
Ras GTPase-activating-like protein IQGAP1	IQGAP1	SAADEVDGLGVARPHY(1)GSVLDNER	0	1060800	0	0	2901000	3845500	1385900	0	1650100	0	3919300	2097300
Ras GTPase-activating-like protein IQGAP1	IQGAP1	SPDVGLY(1)GVIPECGETYHSDLAEAK	2429100	0	0	0	1054900	0	6662100	0	2088900	0	3194400	0
Ras-related protein Rab-35	RAB35	KVVETEDAY(1)K	447450	332260	0	407800	0	837020	1463200	0	0	324210	0	0
Ras-related protein Rab-7a	RAB7A	RAQAWCY(1)SK	0	0	0	0	0	0	729470	0	0	0	374470	0
RelA-associated inhibitor	PPP1R13L	SESAPTLHPY(1)SPLSPK	874430	215150	0	0	0	0	604990	0	0	0	534820	0
Rho GTPase-activating protein 35	ARHGAP35	NEEENIY(1)SVPHDSTQGK	1077400	418080	0	0	0	1861500	2502900	231520	0	511420	805080	0
Ribosome-binding protein 1	RRBP1	KGEPGPPDADGPLY(1)LPYK	0	296630	1323400	0	0	0	889520	0	0	0	354800	0
RNA binding protein fox-1 homolog 1	RBFOX1	LLQGGY(1)AAY(1)R	0	0	1443700	0	1005200	0	0	0	0	854760	0	0
RNA binding protein fox-1 homolog 1	RBFOX1	LLQGGY(1)AAY(1)R	0	0	1443700	0	1005200	0	0	0	0	854760	0	0
RNA-binding protein 3	RBM3	YSGGNYRDNY(1)DN	736090	0	0	863000	1856400	1866200	1689300	184020	0	1892200	623770	418540
RNA-binding protein 3	RBM3	YYDSRPGGY(0.008)GY(0.905)GY(0.087)GR	561190	0	0	0	0	1298500	853100	0	0	0	2040500	630630
RNA-binding protein 3	RBM3	YYDSRPGGYGY(0.108)GY(0.892)GR	907780	452040	0	797650	2426600	0	3563000	171200	773360	344950	0	0
RuvB-like 1	RUVBL1	ILADQQDKY(1)MK	0	0	393700	165640	619230	803430	381920	0	164270	0	262650	107260
Septin-2	2020-09-02	QQPTQFINPETPGY(1)VGFANLPNQVHRK	0	0	0	0	0	0	1380300	0	0	0	0	0
Serine/threonine-protein phosphatase PP1-alpha catalytic subunit	PPP1CA	Y(1)GQFSGLNPGGRPITPPR	0	0	0	0	0	0	2066500	0	0	413330	1847500	0
Serine/threonine-protein phosphatase PP1-gamma catalytic subunit;Serine/threonine-protein phosphatase PP1-alpha catalytic subunit;Serine/threonine-protein phosphatase PP1-beta catalytic subunit	PPP1CC;PPP1CA;PPP1CB	AHQVVEDGY(1)EFFAKR	1100200	990250	1748000	363320	951340	2537400	3442300	0	1412300	734020	2524800	1189800
Sodium/potassium-transporting ATPase subunit alpha-1	ATP1A1	ACVVHGSDLKDMTSEQLDDILKY(1)HTEIVFAR	0	0	0	0	0	0	682850	0	0	0	0	0
Solute carrier family 12 member 4	SLC12A4	HNSVVLGWPY(1)GWR	0	0	0	0	0	0	519730	0	0	0	0	0
Spectrin alpha chain, non-erythrocytic 1	SPTAN1	KHEALMSDLSAY(1)GSSIQALREQAQSCR	1478700	827050	860990	417230	2079400	0	12088000	0	1564000	575690	4460300	683830
Spectrin alpha chain, non-erythrocytic 1	SPTAN1	QQVAPTDDETGKELVLALY(0.966)DY(0.034)QEK	1526700	643320	0	0	0	0	2541700	0	1193200	0	2870200	665760
Spectrin beta chain, erythrocytic	SPTB	Y(0.5)FY(0.5)TGAEILGLIDEKHR	0	0	0	0	6819900	879160	1288700	0	4039200	1114600	2016600	5108600
Spectrin beta chain, erythrocytic	SPTB	Y(0.5)FY(0.5)TGAEILGLIDEKHR	0	0	0	0	6819900	879160	1288700	0	4039200	1114600	2016600	5108600
Spectrin beta chain, non-erythrocytic 1	SPTBN1	HKDVAEEIANY(1)RPTLDTLHEQASALPQEHAESPDVR	9511500	5734900	2593400	4183000	8469400	6412300	15816000	0	8613600	5079500	25601000	0
Spectrin beta chain, non-erythrocytic 1	SPTBN1	KHQILEQAVEDY(1)AETVHQLSK	4876800	4591500	2751900	2005900	5953600	305020	22129000	0	5382300	3212800	12329000	1313000
Spectrin beta chain, non-erythrocytic 1	SPTBN1	ILSSDDY(1)GKDLTSVMR	0	0	0	0	0	0	814310	0	0	0	0	0
Spectrin beta chain, non-erythrocytic 1	SPTBN1	LLTQHENIKNEIDNY(1)EEDY(1)QK	47724000	28938000	31472000	18502000	57534000	57765000	158380000	237920	47694000	18902000	98709000	46893000
Spectrin beta chain, non-erythrocytic 1	SPTBN1	LLTQHENIKNEIDNY(1)EEDY(1)QK	2910100	0	1775600	910620	3650100	0	0	0	3174800	0	10003000	2733300
Spectrin beta chain, non-erythrocytic 1	SPTBN1	LQAAY(1)AGDKADDIQKR	618000	446490	0	240030	488400	1447000	1773900	131070	0	532350	663010	516930
Src substrate cortactin	CTTN	GPVSGTEPEPVY(1)SMEAADYR	5829300	2999100	2626300	1290300	4358500	1395300	25099000	0	851800	3746400	19650000	6645700
Src substrate cortactin	CTTN	GPVSGTEPEPVYSMEAADY(1)R	3056400	1848900	0	709620	0	2510200	2426200	0	1952700	599940	1264000	2096400
Src substrate cortactin	CTTN	TEKHASQKDY(1)SSGFGGK	0	567060	0	0	0	0	1360700	0	690540	469250	0	0
Src substrate cortactin	CTTN	TEKHESQKDY(1)VK	932250	947600	0	0	0	0	2032700	127310	1982100	852800	0	773930
Src substrate cortactin	CTTN	HESQQDY(1)SK	1359800	818730	0	0	546450	5446000	6097200	742000	1008300	1931400	3494400	2523100
Src substrate cortactin	CTTN	LQLHESQKDY(1)K	2137600	1506300	0	0	0	2219600	3022300	128170	2015700	1114000	3871500	3200400
Src substrate cortactin	CTTN	NASTFEDVTQVSSAY(1)QK	1793100	0	0	0	756050	1970200	3268300	404560	1223800	1276200	2526600	2435000
Src substrate cortactin	CTTN	QDSAAVGFDY(1)KEK	0	688920	0	0	0	0	1640400	0	269180	0	0	0
Src substrate cortactin	CTTN	TQTPPVSPAPQPTEERLPSSPVY(1)EDAASFK	0	1862900	0	0	590020	0	2982200	0	583650	695210	0	985100
Src substrate cortactin	CTTN	Y(1)GIDKDKVDK	1521100	1088300	0	0	0	0	5676600	0	1031700	1903600	1932700	2218200
Src substrate cortactin	CTTN	Y(1)GVQADRVDK	1184900	612420	0	125500	0	1048000	2912700	99871	673040	392150	1486300	912170
Staphylococcal nuclease domain-containing protein 1	SND1	ADDADEFGY(1)SR	775590	0	0	407380	1330000	0	1304800	318150	0	0	922890	675570
Structural maintenance of chromosomes protein 2	SMC2	MLKDY(1)DWINAER	0	0	0	0	2125300	0	1786200	0	448340	0	1031500	0
Structural maintenance of chromosomes protein 4	SMC4	NHVCQY(0.156)Y(0.841)IY(0.003)ELQK	0	0	0	452890	0	0	0	0	0	0	755740	0
T-complex protein 1 subunit beta	CCT2	LGGSLADSY(1)LDEGFLLDKK	683630	717650	2017200	0	856150	0	1286800	0	0	0	1146600	0
T-complex protein 1 subunit theta	CCT8	HFSGLEEAVY(1)R	0	309070	0	0	903580	340000	1040700	0	0	172820	493150	0
Talin-1	TLN1	AGALQCSPSDAY(1)TK	0	0	0	0	0	0	546760	0	0	0	0	0
Talin-1	TLN1	STVLQQQY(1)NR	925560	1279700	0	488350	1852000	1304500	2472200	183450	979360	944530	1446600	884830
Tensin-1	TNS1	HVAY(1)GGYSTPEDR	704730	347030	0	0	0	1095200	959730	0	951530	0	1205000	0
Tensin-1	TNS1	SFSAPATQAY(1)GHEIPLR	0	251510	0	0	0	0	1951400	0	1076800	171380	1083500	1093500
Tensin-1	TNS1	SGY(1)IPSGHSLGTPEPAPR	1277000	709520	0	0	0	0	1447200	0	830400	0	1759000	0
Tensin-1	TNS1	SY(1)VESVAR	0	423120	0	0	0	678380	883650	37067	285490	0	730060	229980
Thioredoxin reductase 1, cytoplasmic	TXNRD1	KVVYENAY(1)GQFIGPHR	0	0	0	0	0	0	774720	0	0	0	0	0
Tight junction protein ZO-1	TJP1	HEEQPAPGY(1)DTHGR	0	0	0	0	0	2121600	1994500	236260	0	0	0	645430
Tight junction protein ZO-1	TJP1	FEEPAPLSY(1)DSRPR	1043900	0	0	0	444300	2296600	2045800	0	869360	442830	0	745610
Tight junction protein ZO-1	TJP1	IDSPGFKPASQQVY(1)R	1096900	725460	0	0	0	990300	1445000	0	537110	0	1165900	0
Tight junction protein ZO-1	TJP1	KDPY(1)PEEMMR	318330	0	0	0	420330	0	1463100	122460	394310	202130	1144900	442320
Tight junction protein ZO-1	TJP1	SNHY(1)DPEEDEEYYRK	0	0	0	799580	0	3870200	5409400	0	1876800	0	0	0
Tight junction protein ZO-1	TJP1	SNHYDPEEDEEY(0.883)Y(0.117)RK	1998200	1666500	0	726870	0	4636200	4148700	0	2406100	2178200	3590900	1884000
Tight junction protein ZO-1	TJP1	SNHYDPEEDEEY(0.152)Y(0.848)RK	0	0	0	0	0	2051100	981550	0	0	0	1131400	1646700
Tight junction protein ZO-1	TJP1	THFEYEKESPY(1)GLSFNKGEVFR	1219800	0	0	400350	0	1175400	4807600	0	1590500	0	3084300	1363100
Tight junction protein ZO-2	TJP2	GSY(1)GSDAEEEEYRQQLSEHSK	0	0	0	0	0	2109300	1825800	145030	0	0	0	0
Tight junction protein ZO-2	TJP2	RHQY(0.656)SDY(0.328)DY(0.015)HSSSEK	0	0	0	0	0	0	0	0	0	0	0	400300
Tight junction protein ZO-2	TJP2	RHQY(0.447)SDY(0.529)DY(0.024)HSSSEK	0	216190	188620	0	0	998200	1316400	172250	0	0	0	0
Tight junction protein ZO-2	TJP2	TQNKEESY(1)DFSK	0	0	0	0	775170	3336800	3731600	175210	668020	576350	1672300	877570
Transcriptional coactivator YAP1	YAP1	DESTDSGLSMSSY(1)SVPR	1058900	459300	0	193840	1071900	0	3462300	0	692420	569280	3122300	1201600
Transcriptional coactivator YAP1	YAP1	TMTTNSSDPFLNSGTY(1)HSR	1565200	0	0	0	0	0	0	0	611700	0	1389500	0
Transgelin	TAGLN	GPSY(1)GMSR	12661000	3276200	917360	4141600	22394000	24256000	26721000	1881000	7644100	6920800	27558000	13284000
Transgelin	TAGLN	GASQAGMTGY(1)GRPR	46170000	24881000	438210	16965000	64261000	87385000	139970000	17092000	41248000	42975000	91688000	52402000
Transgelin-2	TAGLN2	GPAY(1)GLSR	3628400	764960	0	305010	2375300	4270000	4300000	190740	1353700	770330	3096800	1487000
Transgelin-2;Transgelin-3	TAGLN2;TAGLN3	GASQAGMTGY(1)GMPR	2537900	2007000	0	0	4474800	3357300	7037500	327860	3297700	2859700	7425600	4464700
Translationally-controlled tumor protein	TPT1	DLISHDEMFSDIY(1)K	0	146470	0	0	712210	0	1114800	0	0	0	0	0
Tropomodulin-3	TMOD3	DLEKY(1)KDLDEDELLGNLSETELK	0	0	0	0	815250	0	1439500	0	0	0	765760	0
Tropomyosin alpha-3 chain;Tropomyosin alpha-4 chain	TPM3;TPM4	KY(1)EEVAR	14472000	10108000	6840500	8114300	15145000	20168000	23035000	1862400	11954000	5931600	21065000	14769000
Tropomyosin alpha-4 chain	TPM4	Y(1)SEKEDKYEEEIK	1773900	570340	1315100	1088500	2149000	1688200	3598500	400500	1012900	1966700	2488200	3070200
Tropomyosin beta chain	TPM2	KY(1)EEVAR	8346700	5124700	1898000	4217400	7597500	9752700	16283000	1013600	7606200	5488400	10117000	8216900
Tropomyosin beta chain	TPM2	SLMASEEEY(0.441)STKEDKY(0.559)EEEIK	0	0	0	569760	1355500	1260300	0	0	948670	0	3180800	0
Tubulin alpha-1B chain;Tubulin alpha chain-like 3;Tubulin alpha-4A chain;Tubulin alpha-1A chain;Tubulin alpha-1C chain	TUBA1B;TUBAL3;TUBA4A;TUBA1A;TUBA1C	LDHKFDLMY(1)AK	615760	307950	0	200110	2655500	860800	2911000	0	366150	0	910820	351830
Tubulin alpha-1B chain;Tubulin alpha-4A chain;Tubulin alpha-1A chain;Tubulin alpha-3E chain	TUBA1B;TUBA4A;TUBA1A;TUBA3E	AY(1)HEQLSVAEITNACFEPANQMVK	0	0	0	0	0	0	1179300	0	0	0	1671300	1015900
Tubulin alpha-1B chain;Tubulin alpha-4A chain;Tubulin alpha-1A chain;Tubulin alpha-3E chain;Tubulin alpha-1C chain	TUBA1B;TUBA4A;TUBA1A;TUBA3E;TUBA1C	VGINY(1)QPPTVVPGGDLAK	4968300	12612000	10652000	1960800	21998000	14224000	29588000	0	11410000	7551400	19061000	11664000
Tubulin beta chain	TUBB	ISVYYNEATGGKY(1)VPR	0	254200	0	0	1370100	0	1252700	226200	0	0	0	0
Tubulin beta chain;Tubulin beta-4B chain;Tubulin beta-3 chain;Tubulin beta-2A chain;Tubulin beta-6 chain	TUBB;TUBB4B;TUBB3;TUBB2A;TUBB6	NSSY(1)FVEWIPNNVK	326740	0	4038100	937150	617910	566220	5658300	0	268270	1165000	3259200	1501700
Tubulin beta chain;Tubulin beta-8 chain-like protein LOC260334;Tubulin beta-1 chain;Tubulin beta-4B chain;Tubulin beta-2A chain;Tubulin beta-8 chain	TUBB;TUBB1;TUBB4B;TUBB2A;TUBB8	IREEY(1)PDR	5440500	5249600	4922300	14083000	22458000	11173000	20153000	1638800	4565400	3741900	12151000	11710000
Tubulin beta-4B chain	TUBB4B	INVYYNEATGGKY(1)VPR	0	0	0	0	1126700	0	0	0	0	0	0	0
Tubulin-folding cofactor B	TBCB	VEKY(1)TISQEAYDQR	0	0	0	0	0	0	875260	105340	0	0	0	0
Tubulin-folding cofactor B	TBCB	YTISQEAY(1)DQRQDTVR	355390	645850	0	0	0	0	0	0	0	0	0	0
Tubulin-specific chaperone A	TBCA	MRAEDGENY(1)DIKK	1097100	630900	731780	788950	904280	1446600	1372600	0	1127600	373080	2664500	1063600
Tumor protein D54	TPD52L2	SWHDVQVSSAY(1)VK	1153700	836350	661540	541710	2991300	0	4325900	73937	1850700	293500	1924000	1673400
Tumor protein D54	TPD52L2	VTQSDLY(1)KK	0	0	0	0	0	1495600	825680	0	0	372480	788240	522410
Tumor protein D54	TPD52L2	SWHDVQVSSAY(1)K	0	0	0	0	0	0	621510	0	0	0	405990	209880
Tumor susceptibility gene 101 protein	TSG101	DLKPVLDSY(1)VFNDGSSR	643450	0	0	0	660500	564260	1051600	0	429240	0	1505500	942140
Tyrosine-protein kinase receptor UFO	AXL	HGDLHSFLLY(1)SR	0	0	0	0	0	0	1024500	0	0	0	0	0
Tyrosine-protein kinase Yes	YES1	Y(0.58)RPENTPEPVSTSVSHY(0.42)GAEPTTVSPCPSSSAK	529570	0	0	0	0	0	1400100	0	0	0	2815000	0
Tyrosine-protein phosphatase non-receptor type 14	PTPN14	NLNIINTHAY(0.032)NQPEDLVY(0.968)SQPEMR	0	0	0	0	0	0	0	0	0	0	910700	0
Ubiquitin-conjugating enzyme E2 Z	UBE2Z	SFLEY(0.267)Y(0.723)DFY(0.01)EVACKDR	112160	0	0	0	508780	0	355440	0	0	0	0	0
Unconventional myosin-Ie	MYO1E	NQY(0.998)VPY(0.002)PHAPGSQR	518410	0	0	0	0	1220500	1150000	0	0	0	591910	451290
Unconventional myosin-Ie	MYO1E	NQYVPY(1)PHAPGSQR	1291000	343690	0	311660	409740	854880	1616600	0	710030	362340	1232500	338020
Utrophin	UTRN	Y(1)GEHEASPDNGQNEFSDIIK	686060	0	0	0	0	0	1737800	0	591600	366680	1632700	591440
Vacuolar protein sorting-associated protein 26A	VPS26A	HYLFY(1)DGESVSGK	0	0	0	0	724730	481300	1131700	0	267160	0	0	377360
Vimentin	VIM	EMEENFAVEAANY(1)QDTIGR	0	0	1488000	0	0	0	0	0	0	0	0	0
Vimentin	VIM	FANY(1)IDKVR	542810	0	0	0	0	0	1116400	0	0	0	0	0
Vimentin	VIM	SRLGDLY(1)EEEMRELR	0	0	2165100	2209800	5010300	1278600	6377000	0	0	0	2691800	515970
Vimentin	VIM	QQY(1)ESVAAK	1198800	823480	1426400	1767100	3081300	1663900	6995700	243840	767290	743020	1860800	732110
Vimentin	VIM	SLY(1)ASSPGGVYATR	313060	0	341260	9609700	1887100	506930	3103400	0	351710	0	1535000	386910
Vimentin	VIM	SLYASSPGGVY(1)ATR	5497600	3207000	4026100	1419200	19559000	5539100	24595000	479810	4101100	1055600	8488500	2781100
Vimentin	VIM	SVSSSSY(1)R	3475100	2021600	1761500	9969100	8188000	3613600	14715000	0	2091100	1523700	4979700	0
Vimentin	VIM	SY(1)VTTSTR	5632000	4871800	5190700	12854000	18611000	8743900	36296000	921080	6503700	1899700	11257000	2683500
Vimentin	VIM	TY(1)SLGSALRPSTSR	8110200	4617800	7675800	13540000	39523000	11641000	42247000	110270	6550000	2730400	19269000	4632800
Vimentin;Alpha-internexin;Neurofilament medium polypeptide;Neurofilament light polypeptide;Neurofilament heavy polypeptide;Desmin	VIM;INA;NEFM;NEFL;NEFH;DES	HLREY(1)QDLLNVK	5435400	4421100	17044000	10580000	25489000	6635800	41884000	356750	5654800	1943900	11799000	3641100
Vimentin;Peripherin	VIM;PRPH	NLQEAEEWY(1)K	1980200	1390000	7771100	4829900	13122000	3861700	12840000	136490	3336100	871300	5453000	1779200
Vinculin	VCL	DY(1)LIDGSR	0	0	0	0	0	0	0	0	0	0	952440	0
Vinculin	VCL	NPGNQAAY(1)EHFETMK	1582900	0	751010	610970	0	3185800	2813900	100700	1678200	578300	0	1452000
WD repeat-containing protein 1	WDR1	SY(0.991)IY(0.007)SGSHDGHINY(0.002)WDSETGENDSFAGK	3188300	3618600	2171800	513270	8347500	8469200	28955000	2458400	3690500	3397900	16222000	10362000
Zyxin	ZYX	LGHPEALSAGTGSPQPPSFTY(1)AQQR	14253000	0	0	809890	3180000	8514500	10051000	0	5773500	1926200	9509900	5642800
Zyxin	ZYX	VSSGY(1)VPPPVATPFSSK	2434700	1647400	0	286170	1163200	2557600	3342500	0	739970	1300500	6208900	2222100

## Sheet: Supplementary_Data_3
Supplementary Data 3. CH-157MN meningioma xenograft bulk RNA sequencing.
Gene	log2FC	P-val
PSMC4	-4.24364	1.21544e-05
CALB1	2.69615	0.000132024
UTP4	-1.33079	0.000293259
CASP1	1.51488	0.000326314
SLC22A14	5.8164	0.000528038
TINF2	2.97934	0.000656637
ZNF197	-3.07633	0.00094106
AKT3	-2.17389	0.00106874
PUF60	-2.08138	0.00108006
WASH6P	3.97703	0.00110631
IGFN1	1.2655	0.00118763
CUTA	-1.5225	0.00150735
CSF3	1.1016	0.00197921
ARMH1	3.88449	0.00213444
PTGIR	1.2539	0.00222111
HAPLN1	-1.76975	0.0023957
LRRIQ4	4.14578	0.00268154
VARS1	5.4066	0.00272763
HHIP	-1.09567	0.00296925
CTSS	1.10053	0.00348886
TMEM158	0.735348	0.00354636
DHRS4L2	4.49402	0.00375516
LMOD3	1.94643	0.00378084
NCKAP1L	1.33566	0.0043763
HTRA3	-1.1795	0.00438373
RGPD6	2.2919	0.00438744
ERICH6	1.95224	0.00452033
ARNT2	-0.704779	0.0049867
TRAM1L1	1.01743	0.00499121
JAG1	-0.694954	0.00516577
HCK	2.87576	0.00529855
HSPA1B	3.611	0.00567691
GPR35	2.31202	0.00614239
CACNB4	-4.62096	0.00632613
SMOC1	1.04088	0.00660714
CTSW	1.96531	0.00688828
HBP1	2.87601	0.00742374
GPR182	4.88718	0.00881442
MROH6	5.01025	0.0088505
CXCL2	1.0762	0.00907083
PRRT2	1.9653	0.00916823
LENG8	-4.92142	0.0092365
ZNF391	1.46555	0.00965597
SRGN	0.583532	0.0099173
LXN	1.48768	0.0110039
CLEC2D	0.888993	0.0110166
MICAL2	-0.494155	0.0113926
MUC1	1.04519	0.0114207
ABCC1	-0.989354	0.011623
ZFYVE28	1.03195	0.0121022
RGMB	0.636995	0.0124381
TRIM45	0.583826	0.0132162
CXCL5	0.648561	0.0135007
CXCL3	0.848576	0.0135287
CEBPD	0.931832	0.0136651
ARAP2	-0.978426	0.0156454
FGF14	0.808249	0.0158883
IFNE	1.11551	0.0158919
B3GNT4	1.46651	0.0159315
PLAAT4	1.39693	0.0163593
ANXA2R	0.851644	0.0167194
SORBS2	-1.07011	0.0169513
NPFF	2.05919	0.0170054
ADAM8	1.00954	0.0174101
BTBD7	1.34355	0.0174831
TFPT	4.20568	0.0180017
VCX	1.55173	0.0180794
PHOSPHO2	1.24048	0.018187
MTSS1	1.03567	0.0182677
VWCE	2.72652	0.0184421
PGM5	1.55274	0.0186103
NOTCH3	-1.79779	0.0188699
CLDN18	2.30991	0.019011
HPX	5.02051	0.0191372
ADAM32	2.20151	0.0194571
PHLDA1	0.474687	0.0194957
SNX21	0.756405	0.0196395
OCA2	1.5904	0.0197903
SOD3	1.1737	0.0199746
TNFSF4	-1.00761	0.0213912
LPAR1	1.04623	0.0213913
ENSG00000258674	4.12591	0.0215691
USH2A	3.13567	0.0217284
CXCL1	1.10444	0.0223214
BTN3A3	0.602743	0.022637
GPC3	3.14189	0.0226807
RGP1	-0.411369	0.023215
ADGRG2	2.58912	0.0238118
ELP5	-2.57674	0.0247735
SIGLEC16	-3.79231	0.025507
CATSPER2	0.942743	0.0264361
PARP9	0.485914	0.0264765
IGSF23	-4.22919	0.02682
FOXS1	-1.19039	0.0273564
RFX8	0.520467	0.0274015
SLITRK4	0.944608	0.027556
SLC1A1	1.25159	0.027902
INAFM1	1.05778	0.0279741
DLG5	5.43017	0.0281754
RPS17	3.93207	0.0283218
RNF112	2.96875	0.0302045
MX2	0.889865	0.0303535
RERGL	1.20177	0.0305906
LIPT1	0.577261	0.0307683
ZFHX2	1.54843	0.0310912
ADAMTS9	-0.838073	0.0311427
NALF2	4.56566	0.0312266
SDC4	0.408251	0.0312412
BRD2	-2.09722	0.0318066
P3H2	0.697548	0.0321211
BEST1	2.08532	0.0322343
CCDC71L	0.522179	0.0323127
GTPBP6	-2.0111	0.0324153
TADA2A	1.01702	0.032528
NTAN1	2.62017	0.0326275
NFKBIA	0.686271	0.0328203
SLC25A35	0.470316	0.0331424
RBP7	4.80693	0.0332546
RASL10B	-0.934838	0.0340335
PLEKHD1	4.58463	0.0343612
GMPR2	-2.10325	0.0347328
TGFB2	-1.08755	0.0350031
SPTSSA	0.331488	0.035151
DAB2IP	-0.48811	0.0353731
TMEM40	-4.53262	0.0357036
SLC25A21	1.12917	0.0360717
ASIC4	4.27538	0.036136
GAS7	3.12208	0.0363106
AIRE	-4.03455	0.0368417
RYBP	2.39297	0.0370845
MYH15	0.947558	0.0375341
DIS3L	-0.616832	0.0376139
DET1	1.2878	0.0377478
ZNF169	0.850431	0.0377677
NOXA1	1.09937	0.0382064
CEL	1.88876	0.0386121
IFI27L2	2.55347	0.0386141
TRAF1	0.51132	0.0386232
CELF4	1.84102	0.0387351
MUC15	0.663971	0.0390775
CD47	0.486966	0.0392835
B3GALNT2	-3.13423	0.0400836
TRIM7	0.470532	0.0401179
LYG1	1.13061	0.0413912
ANKRD34A	0.533792	0.0414694
ESRP1	4.65034	0.0414698
NACAD	-1.01486	0.0425109
MT-ND3	0.748221	0.0426473
GNG11	0.530453	0.0427284
DIMT1	-0.725624	0.0428079
SPIB	4.7293	0.043059
KCNJ1	1.49789	0.043183
COX20	-1.8692	0.043288
CHORDC1	-1.19439	0.0436418
PTK2B	0.79035	0.0441631
DYSF	-0.590869	0.0441924
MANBA	0.443975	0.0446015
SLC7A5	-0.534455	0.0446149
ZNF563	1.74327	0.0446772
EHF	5.00557	0.0446979
CREG2	1.14913	0.0447306
PLSCR1	0.333919	0.045014
SEMA3B	0.720661	0.0450639
ARL17B	3.97656	0.0453206
RFPL4A	1.81166	0.0454443
FHIP1A	-0.829695	0.0456044
TAS2R4	1.58563	0.0456579
ADGRV1	2.58079	0.0457589
ADAMTS15	-1.17159	0.0462046
CTRC	3.10181	0.0470812
H2AC12	-2.33164	0.0473447
TPPP	-1.25711	0.0474217
ACAP1	2.49868	0.0474588
PHRF1	2.4948	0.047868
TRIM69	1.33434	0.0479944
NFATC4	1.91312	0.0483687
SYDE2	-0.759935	0.048491
NGF	-0.734148	0.0485054
CD177	3.23517	0.0485355
CSTA	1.79124	0.048545
RNASEL	0.974374	0.0485479
THSD1	-0.715214	0.0485976
NOG	0.752328	0.0486568
FGF18	1.96972	0.0491819
LRRC73	-3.56688	0.0492333
AIMP2	-0.447769	0.049379
CDH12	-0.973123	0.049458
DMRTA1	0.616228	0.049528
HSPB7	1.6216	0.0495658
HSD3B7	0.752453	0.0497413
MILR1	0.822791	0.0499496
GBP1	0.599005	0.0500906
DOCK2	-0.378073	0.0502847
KLHDC9	4.49965	0.0509834
NPIPA9	1.97521	0.05149
MT-ND2	0.673687	0.0515617
H2BC15	0.858425	0.0522459
AKR1C1	1.23847	0.0528305
TNFRSF21	-0.412495	0.0529219
NPAS1	2.5385	0.0529496
SLC6A9	-0.60883	0.0532884
TMEM171	0.51135	0.0532919
RPS10	0.921989	0.0537735
C19orf18	4.45862	0.0540324
ENPEP	0.746414	0.0544265
OLFML2A	0.860032	0.0546417
BST2	0.77451	0.0547628
RALGDS	0.438512	0.0547841
DCAF11	-1.85311	0.0549324
CYSTM1	0.442519	0.0549819
SCNN1D	1.16416	0.055155
PDE6A	-4.34056	0.0552713
C6orf163	1.56501	0.0553206
FAM222A	-1.26789	0.0553357
TNC	-0.479573	0.0557838
CIART	0.516938	0.0559855
LRRN4CL	0.700186	0.0559879
FAM133A	0.860995	0.0564335
SLC31A2	-2.29304	0.0571657
SPNS2	1.28294	0.0572272
TM4SF19	0.912838	0.0572333
TP63	1.24318	0.0576461
SECTM1	1.23984	0.0576601
ZC3H6	0.66158	0.0576662
PHLDB1	-0.457218	0.0576696
MAGED4B	-2.50622	0.0578366
NOVA1	0.659813	0.0581395
ANGPTL1	-3.14927	0.058492
SPDYE1	1.31513	0.0587083
FTL	0.605609	0.0587678
PCDHB11	-2.79159	0.0589634
MT-CO2	0.798041	0.0589886
SLX4	-0.461958	0.0592582
ITGB1BP2	1.04383	0.0601688
SLC25A26	2.14297	0.060591
NXF3	-3.45882	0.06065
TMEM121	4.38386	0.0606973
LIN7A	-1.1816	0.060828
MT-ATP6	0.713334	0.0611957
SLC5A10	4.46978	0.0613116
RHBDF1	0.420187	0.0613552
SLC22A5	-0.607781	0.0617855
BCL2A1	0.75444	0.0618044
FEZF2	-2.00851	0.0628805
SEL1L3	-0.914568	0.0630091
VENTX	4.36476	0.0630517
FRMD5	-0.542952	0.0631829
PPP1R3G	0.496561	0.0633648
CD93	1.11363	0.0634179
FAM217A	-3.74588	0.063546
TAF15	-1.62347	0.0637827
PAOX	1.63169	0.0639457
ABLIM1	-1.248	0.0643186
POLR1B	-0.409852	0.0645688
ITGA9	-2.61517	0.0648804
CACNA2D4	-0.842532	0.0649231
SLFNL1	-1.40881	0.0651496
ARTN	0.606445	0.0652274
POU3F2	-1.7285	0.0652336
OCEL1	0.536534	0.0652355
RNF103	0.550405	0.0653805
CLTCL1	-0.534677	0.0655772
CYSLTR2	2.16445	0.0655917
GDPD3	1.12999	0.0658129
MT-ND6	0.830445	0.0664589
TIMELESS	-0.309525	0.0671586
ZCWPW2	1.15963	0.0672277
GPR89B	0.522693	0.0674018
TP53TG5	-1.15941	0.0674432
MT-ND4	0.684454	0.067491
SLC33A1	0.393036	0.0676209
NLRC3	1.29201	0.067736
CCS	0.57456	0.0677424
GTF2H1	-0.848576	0.0677554
POU5F2	4.40672	0.0683099
BOC	-0.488275	0.0687145
RDH14	0.379285	0.0689526
JDP2	-0.534686	0.0693859
AGAP2	0.980685	0.0694667
SVIP	0.367357	0.0695283
HOXD13	-0.920137	0.0695723
ZSCAN18	0.811728	0.0698546
CUX2	4.44677	0.0699635
ARHGAP15	2.1982	0.070194
SYTL1	-0.935171	0.070373
PCLAF	0.706997	0.070994
TBC1D3D	4.35703	0.0715169
CHAC1	-0.660695	0.0715476
CREB5	-0.530575	0.0717109
SCARA3	-0.580984	0.0718959
TNNI3	1.82247	0.0722917
HOPX	0.556422	0.072366
CPVL	6.61625	0.0723828
NR4A1	-0.57006	0.0726926
OTUD1	0.675617	0.0733878
ZNF608	0.642926	0.0733939
CCDC88B	0.84671	0.0737618
DHX58	0.783755	0.074442
NOX1	0.895307	0.0745109
TMBIM4	0.361472	0.0746382
RNLS	0.456503	0.0752893
CEP170	1.4738	0.0755793
CREB3L1	-0.336515	0.0756611
SP100	0.266758	0.076073
COL5A3	-1.47141	0.0761023
C1D	0.450448	0.0761491
F2RL1	-0.675063	0.0762611
STK31	3.73307	0.0762996
TMEM107	0.383368	0.0763032
ZRSR2	0.464146	0.0764524
SBNO2	-0.857869	0.0764835
ONECUT1	-2.39958	0.0764905
INTS3	-1.47304	0.0766456
PIFO	4.28939	0.076664
ATP8B1	-0.427868	0.0767447
ENDOG	-1.20878	0.0767517
ACOT8	0.46262	0.0767986
JAKMIP3	-4.23926	0.0769586
MRNIP	-1.79415	0.0772644
BTBD8	-0.547133	0.077266
GORASP1	-0.261838	0.0776493
HNRNPH1	0.721339	0.07771
PCMTD2	0.452456	0.0780954
FAAH	1.36225	0.0781006
IL13RA2	0.412433	0.0783007
FBXO15	1.19748	0.078313
CD48	4.78646	0.078315
ODAD1	1.85068	0.0785367
CAMK2N1	0.690531	0.0787853
TBRG1	0.317411	0.0794881
ZNF771	0.756091	0.0795176
GPX3	0.764597	0.0796269
CCL2	1.11019	0.0797282
SMIM10	0.434372	0.0797842
TIGD7	0.935938	0.0802294
FAM24B	0.564137	0.0803558
IL17D	1.00578	0.0806306
SPA17	0.490033	0.0813242
STAB1	-0.565226	0.0816196
VPREB3	2.58413	0.0817373
CBR3	0.677499	0.0818746
RGL4	-4.26298	0.0821832
SERPINA1	0.755704	0.0825607
EIF3CL	1.90364	0.0830513
DUSP6	0.356697	0.0834434
PRR19	0.927807	0.0836648
MANSC4	2.95501	0.0840009
ZNRF1	0.384919	0.0841173
ZNF10	0.464256	0.0842458
LYZ	4.28259	0.0842555
RNF40	-0.383796	0.0843609
MOB4	0.275278	0.0843625
MT-ND1	0.703588	0.0845883
IARS1	-0.360521	0.0848848
NEB	-0.855183	0.084942
PLXNA2	-0.514701	0.0851169
RNFT2	0.541359	0.0852318
RUSF1	-0.458161	0.0855229
MLANA	2.66267	0.0860429
PARD6A	0.717927	0.0861706
FGL2	3.93979	0.0864128
SQOR	0.532037	0.0866796
SMN2	1.74937	0.0873168
CTIF	3.17161	0.0874319
HCAR1	-0.579011	0.087634
EIF5A	0.7333	0.0877675
PPFIBP2	1.43015	0.0878386
CIITA	1.5934	0.0879883
STARD8	-0.447029	0.0881077
FZD8	0.39317	0.0881244
WDR86	3.05139	0.0883583
RNF187	-0.903384	0.0883801
PLD1	0.365395	0.0886187
ANG	0.669424	0.0887714
PROSER2	0.33096	0.0890468
KCNK1	-4.11899	0.089123
GPR150	2.04796	0.0894342
SLC4A4	1.49927	0.0898463
BNIP3	0.37373	0.089913
MGAT3	4.20211	0.0901631
REELD1	4.12448	0.0904176
COL13A1	0.307637	0.0905901
FHOD3	-0.33313	0.0906571
COL4A2	-0.421738	0.0908505
NPIPA1	-2.85214	0.0911496
RCN1	0.591131	0.091288
DIRAS1	4.51087	0.0916334
PTX3	0.385855	0.0918674
SEMA4B	0.518562	0.0919828
SHC3	0.608244	0.0921279
ADI1	-0.624301	0.0921331
TTC12	0.501701	0.0923041
MT-CYB	0.616075	0.0923819
APOC1	0.896478	0.092551
CD53	1.59259	0.0932385
BCL2L15	1.36198	0.0933567
RBM20	-1.66425	0.0934935
TMEM91	0.982774	0.0936038
GJB2	0.377793	0.0936544
ARRDC3	0.538651	0.0937653
S100A6	0.47144	0.0939183
SLC7A11	-0.609629	0.0942716
UBE2L6	0.543463	0.0942738
CEP20	-0.424124	0.0944783
ADM	0.365972	0.0946234
KRT19	0.820583	0.0948272
DENND1C	0.484698	0.0952382
FCGRT	0.528548	0.0953106
TULP2	-2.87666	0.0953309
PIK3R6	4.15853	0.0953715
PHF11	0.417714	0.0957775
PARP14	0.334793	0.09588
CARM1	-0.395834	0.0961741
LGALS3	0.685795	0.0966461
TM7SF2	0.74919	0.0970642
NT5E	0.441501	0.0971673
BATF2	0.548122	0.0974355
TRAF3IP2	0.342462	0.0975109
BTG1	0.396104	0.0975455
VNN1	0.590276	0.0976113
NRG1	-0.68606	0.0976355
TLR1	-1.58008	0.0978845
PIWIL4	0.776302	0.0979281
AURKC	1.00626	0.0980439
REC8	1.29896	0.0980744
S100A13	0.60875	0.0982677
CADM1	0.956597	0.0984583
ARPC1A	0.519098	0.0988296
TSPAN10	1.16239	0.0988362
MT-CO1	0.619506	0.0989894
BDH1	-1.68717	0.0991645
ANKRD29	0.627133	0.0993292
SLC11A1	1.37075	0.0994226
GNL3L	-0.381351	0.0994733
ATG9A	-0.475662	0.0998703
ENSG00000258311	-0.960474	0.100606
ZYX	-2.08226	0.100657
FGFR1OP2	0.298004	0.100679
PROM2	0.577631	0.100929
MR1	0.441781	0.101154
IFI35	0.54648	0.101235
IRF2	0.380998	0.101285
ENSG00000282988	-2.05673	0.101462
SIRT4	-2.00675	0.101738
DNTTIP1	0.362858	0.101821
SLC26A11	-0.444042	0.101948
GRAP	3.33525	0.102223
SAMD9L	0.61422	0.102299
STAT1	0.419896	0.102504
FAM117A	0.813182	0.102566
PPFIA2	-0.77792	0.103188
LRRC2	-0.722869	0.103526
SYNPO2	0.746362	0.103547
METTL25B	0.434884	0.103653
NTSR1	0.65132	0.103768
SNTB1	0.455485	0.104006
FOXL1	0.337253	0.10404
CREB3L4	0.433188	0.104369
TSACC	-1.19039	0.104411
GPR89A	0.426711	0.104485
GUCY1B1	-1.39737	0.104516
PROCA1	0.658316	0.104682
IFIT1	0.476802	0.104777
COQ6	0.456667	0.105281
UNC5B	-0.483325	0.105688
IRF7	-2.07788	0.105858
PARP16	0.429764	0.106335
AFG3L2	-0.271548	0.10652
VCAN	-0.602268	0.106531
CDH18	-0.422806	0.106569
PLAAT3	0.396196	0.107493
CD96	3.16081	0.107575
TTC9	0.778945	0.10792
MIEN1	0.466731	0.108026
PLAC8L1	1.33318	0.108202
SIM2	-0.346128	0.108232
IFI44L	0.294486	0.108358
PTDSS2	-0.645967	0.108359
URB1	-0.38569	0.108398
DNAAF1	2.16399	0.108611
S100A7	4.46437	0.108626
SLC40A1	1.15031	0.108797
C11orf87	1.65048	0.108972
VMO1	2.97222	0.109111
DNER	0.576687	0.10931
MAGEA6	-0.433189	0.109446
ISG20	0.556699	0.109493
CATSPER3	1.52382	0.109515
TP53AIP1	1.91947	0.109854
DYRK1B	2.79737	0.110166
DUSP5	0.509687	0.110305
GNG7	4.40986	0.110394
CISH	-0.869052	0.110529
WNT1	2.80254	0.110741
SLC25A13	-0.338757	0.110837
ITIH6	4.41654	0.110849
ZNF396	1.24443	0.111218
INSYN2B	-0.953256	0.11138
PCDHA10	4.3826	0.111573
C10orf90	0.5609	0.111606
TMEM242	0.416546	0.111634
PPOX	0.437078	0.111873
CFAP36	0.393383	0.112198
RINT1	-0.418319	0.112527
ZNF474	-1.53493	0.112556
FAM86B2	-1.31415	0.112611
EYA4	-0.638964	0.112721
SEC14L5	3.08867	0.112745
TMSB10	0.489469	0.113041
SPI1	1.83616	0.113257
TNFAIP3	0.470404	0.113272
DBH	-1.81475	0.113295
PLEKHA4	0.51569	0.113725
TENM2	-0.609245	0.113872
CAND2	-1.14593	0.114056
NPPB	-1.9505	0.114138
GPM6B	0.991677	0.11436
ENPP2	0.733594	0.114379
EBF1	0.619565	0.114618
RAB13	0.607004	0.114916
GDF5	1.05926	0.115273
AGAP6	-0.76112	0.115909
NTS	1.421	0.116026
SFRP2	1.23571	0.116033
DDIT4	0.404847	0.11605
KCNJ10	2.7398	0.116094
ENSG00000288721	2.0581	0.116149
TYMP	0.492073	0.116344
RELL1	0.522299	0.116381
PACSIN1	4.40644	0.11665
SMURF1	-0.278275	0.116742
CYP2E1	1.30557	0.116918
TMEM35A	1.17987	0.116938
PDZK1	1.12514	0.117069
IDUA	0.568893	0.117133
RAB11FIP1	-0.94268	0.117184
FLT1	3.38722	0.117197
FGFR4	1.65431	0.117209
MTARC2	0.445917	0.117385
NCBP2AS2	0.506446	0.117387
PEX11B	0.299468	0.117586
LPAR6	-1.44251	0.117783
EID1	0.255456	0.11797
HHLA2	3.99105	0.118237
GTSF1	3.96783	0.118285
LOXL3	0.392299	0.11837
WDR38	4.35136	0.118577
CAPSL	-1.23691	0.118607
ROPN1L	0.900184	0.119167
GJC2	0.574292	0.119333
ZNF7	0.338706	0.119348
LIMD1	0.305276	0.119431
FMN1	-0.684795	0.11961
BMP2K	-0.383233	0.119817
SLC16A1	-2.69624	0.119924
ANKEF1	-0.721959	0.120059
SPEF2	0.581611	0.120092
ABCA7	0.453063	0.120098
TAC4	4.31527	0.1201
PRDM8	0.529507	0.120177
P2RX6	0.84303	0.120285
UBA7	0.45925	0.120546
ITPR2	-0.423469	0.120636
MEI1	0.746775	0.120646
JMJD8	-0.466931	0.120867
DUSP4	0.482823	0.121259
TMPRSS5	1.19556	0.121396
CKB	0.483438	0.122
UTP20	-0.449613	0.122024
TNPO3	-0.244413	0.122046
IFI6	0.668753	0.122174
C11orf71	0.548237	0.122217
ZBED8	0.487233	0.122222
ABHD2	-0.383293	0.122239
SCG2	0.652471	0.12229
DPP4	0.83818	0.122424
SENP3-EIF4A1	-1.47451	0.122628
CD59	0.328137	0.122729
VIM	0.314016	0.122777
MAP7	-0.840359	0.123038
USP37	-0.555691	0.123128
GPR84	3.93829	0.123175
THBS1	-0.726284	0.123323
TTLL3	0.451866	0.123399
TENM4	-0.39933	0.123739
ITGA10	0.702057	0.124135
POLR3D	-0.267786	0.124209
ITPR1	0.652706	0.124285
NAP1L4	0.64688	0.124314
SLC4A9	-3.04407	0.124699
SLC25A42	0.439238	0.124702
WFDC10B	1.19308	0.12491
PRKCB	1.81074	0.125114
ITPRIPL1	-0.445676	0.125194
PDE6G	1.36078	0.125714
CCDC159	0.724457	0.125935
EDNRA	-0.47139	0.126122
HEATR1	-0.571922	0.126331
POLA1	-0.326371	0.126373
SIAE	0.546109	0.126398
AFAP1L2	-1.12623	0.12644
MT-CO3	0.609366	0.126654
ARHGEF26	2.99643	0.127381
ATP6V1C2	0.598279	0.127396
TGFB3	-0.413121	0.127451
TNFRSF13C	1.26319	0.127514
PCDHGA6	0.696987	0.127748
EEF1D	0.75741	0.127763
TSPAN9	-0.611318	0.127833
PSEN1	0.229437	0.127863
KIF20A	-0.338804	0.127913
LMO2	0.57	0.127927
TBC1D8	0.449178	0.127983
COL12A1	-0.622439	0.128121
C11orf1	0.381649	0.128262
ANGPTL6	3.37597	0.128303
KCTD15	-0.311757	0.128505
EFEMP2	0.463939	0.12852
GET1	0.344923	0.128738
TMSB15B	0.843705	0.128904
PER3	0.752242	0.129104
NLGN3	2.92493	0.129204
TEX12	2.04306	0.129327
PRTG	-0.473135	0.129355
RECK	0.373968	0.129358
PAX8	0.547454	0.129424
GRIK4	4.27819	0.129623
EIF4H	-0.210428	0.129781
ARSA	0.505241	0.129816
ADAMTS14	-0.740928	0.129945
VPS9D1	0.460145	0.130111
HTR1B	1.53397	0.130175
CCDC3	1.56407	0.130224
BSND	4.28139	0.130321
ALG10	0.40288	0.130356
C5orf15	0.276875	0.130627
BORCS5	3.54436	0.130659
CEP72	-0.386555	0.130785
SERF2	0.441311	0.13079
USP18	0.685557	0.131304
AMPD3	0.251463	0.131347
CDHR4	1.02133	0.131625
GGACT	0.404993	0.131771
NOCT	-0.375771	0.131941
CEACAM19	0.639037	0.132096
TRIM25	0.242492	0.132142
NF2	0.408951	0.132305
GRB14	-1.4895	0.132351
FNBP1L	-0.386025	0.132363
HCFC1R1	0.549659	0.132441
SMPDL3A	0.477549	0.132548
CSF1R	-0.743558	0.132587
NBPF20	-0.347496	0.132616
KPTN	0.496135	0.133072
ALDH18A1	-0.265236	0.133138
C11orf21	-1.10245	0.133278
SPATA6	0.530858	0.133392
ERICH3	2.27174	0.133544
ZNF26	0.255018	0.133552
FGD1	-0.45608	0.133686
C11orf65	1.16069	0.133794
IFTAP	0.302663	0.133928
DLK2	0.876954	0.134155
ZNF671	0.454958	0.13422
PLA2G2D	3.86703	0.134311
PYGM	1.50752	0.134319
PRMT5	-0.27455	0.134606
RBM24	-0.610363	0.134671
CCNK	-0.600349	0.134691
ZNF668	-0.577402	0.134937
ZNF606	0.435415	0.135096
DHX36	-0.57943	0.135482
TLR2	0.650855	0.135506
DDX25	2.66783	0.135583
IL17RE	0.405438	0.135872
SAT2	0.538341	0.136126
PALLD	-0.429239	0.136136
ZNF358	0.601754	0.136224
APOL1	0.594295	0.136335
NUTM2D	1.1707	0.136379
GLIS3	-0.415523	0.136554
POLR2A	-0.739914	0.136676
LPCAT1	1.31287	0.136736
FBXO9	-0.265795	0.136742
VDR	-0.747724	0.137202
LPAR4	-1.8113	0.137752
RNF141	0.314407	0.13785
COMMD8	0.343541	0.138093
DHX38	-0.304466	0.138151
TLCD1	0.567611	0.138369
HMSD	0.467452	0.138427
SPAG8	0.999092	0.138444
GPR160	0.398706	0.138635
FAM43A	0.663414	0.138801
AKR7A3	1.01641	0.138806
ZNF263	0.480622	0.138824
DNAH1	0.596658	0.138835
KMT2D	-0.437985	0.138843
NT5M	1.01532	0.139061
IRAG2	3.34051	0.139374
CXCL6	0.81207	0.139616
INPP4B	-0.594262	0.13972
COL1A1	-0.508662	0.13987
NUCB2	0.376927	0.140034
TYW1	-0.251549	0.140244
TBX4	-1.06868	0.140586
EPHB2	-0.432286	0.140644
LYPLAL1	0.319672	0.140743
IL1B	1.17197	0.140765
CITED4	0.5295	0.140851
ATP2A1	0.694648	0.140972
FCMR	-1.18644	0.141471
C2orf81	1.06425	0.141572
PAX6	-0.418448	0.141575
XIRP2	4.28459	0.1418
PIERCE1	-0.779885	0.141853
DYNLT4	-1.67922	0.142177
FKBP1C	-0.371981	0.142195
METTL7A	0.605314	0.142382
ADAMTSL2	-4.27853	0.14242
DOCK3	-0.743721	0.142423
FSIP1	-0.781284	0.142706
CRACDL	4.17897	0.143149
HABP4	0.32995	0.143391
CLCN4	-0.656859	0.143444
PPP2CA	0.321243	0.1436
FGF8	3.0079	0.143788
ANKRD13D	0.349184	0.143943
HMGN5	0.575259	0.144108
TMEM68	0.384322	0.144289
NDP	0.883244	0.144813
FOXM1	-0.363346	0.144916
NANP	-0.291933	0.145017
MSANTD1	4.16252	0.145119
PLPP7	4.63543	0.145253
TMEM236	1.337	0.145318
RNF130	0.507336	0.145368
ZP1	0.562228	0.145697
GCKR	1.23712	0.145977
TSPYL1	0.24411	0.146191
CFAP43	1.3341	0.146311
GALNT14	0.285407	0.146433
GCAT	0.463079	0.14648
MACIR	-0.307974	0.146556
MOXD1	0.42515	0.146567
LCTL	-0.454108	0.1466
SEC14L6	4.62044	0.146661
B4GAT1	0.335571	0.14667
JAK3	0.534633	0.146697
TMEM131L	-0.282538	0.146736
ARHGAP33	0.537545	0.146752
FIGN	-0.472036	0.146817
HMGN3	0.395816	0.146853
CCDC30	0.966628	0.14696
SLC7A2	-0.570016	0.147088
RCCD1	0.271974	0.147093
MYO7B	-0.375993	0.147138
ICOSLG	4.14049	0.147362
PPP1R13B	-0.368325	0.147384
RNF123	-0.316298	0.147554
MTHFD1	-0.256222	0.147654
PRXL2B	-1.54952	0.148016
MATN2	0.535165	0.148214
GRIK5	-1.46609	0.148216
BCLAF3	0.373212	0.148299
GEMIN5	-0.335721	0.148454
PARP15	0.575897	0.148503
COL4A1	-0.472804	0.148754
GBP5	1.06243	0.148905
COL4A3	1.52356	0.14916
ZNF140	-0.707358	0.149205
FRMD3	2.26025	0.149245
DYNC1I1	-0.899955	0.14934
LIME1	0.699123	0.149515
NR1I2	2.0534	0.149614
EPOR	0.366938	0.149802
LRRC23	0.557247	0.149919
RFX1	-3.7666	0.150394
SPINT2	1.19157	0.150441
MSH3	-0.329101	0.150677
CSTB	0.351383	0.150751
MID1IP1	-0.300498	0.150759
TPM1	-0.38094	0.15092
PAK6	-1.80324	0.151055
FAM131C	1.48071	0.151408
B3GAT2	-1.10355	0.151452
PKP3	0.423415	0.151574
NAT16	-2.94639	0.151607
HDAC10	0.925665	0.151901
PHACTR1	-0.354334	0.152043
DPYSL2	0.254892	0.152244
ODF3L2	1.64847	0.152685
SSUH2	4.15323	0.15314
MYL6	0.459174	0.153171
TCEAL9	0.315786	0.153476
NPDC1	0.660944	0.153539
PTN	2.65517	0.153549
EMC4	-0.26528	0.153664
FASN	-0.408489	0.153717
SLC14A1	0.530065	0.153741
SAXO1	0.460819	0.153783
GNG2	0.780456	0.154126
TIRAP	-0.516625	0.154172
SLC35F2	-0.289586	0.154226
MYO15A	1.47486	0.154453
KCNN4	0.426332	0.154495
IER3IP1	0.346669	0.154578
SLC25A51	-0.306093	0.154649
ATP8B3	0.561677	0.154856
DRAP1	0.529413	0.15497
DTX3L	0.369573	0.154981
TFPI2	0.634164	0.155081
SOD2	0.497438	0.155104
ZNF778	-0.464549	0.155135
CYRIA	0.366785	0.155219
CDH15	-2.85709	0.155623
CRYBG1	-0.323689	0.155659
SGPL1	-0.254876	0.155708
MMP24OS	0.441308	0.155811
ZNF785	0.411333	0.155941
CFAP161	1.11931	0.156156
SBSN	0.654869	0.156252
MATK	1.36197	0.156262
UQCC3	0.725266	0.156603
CTSF	-0.537264	0.156674
TCAP	1.75913	0.156745
GSPT2	0.311482	0.156768
ZNF572	0.496907	0.156832
TLCD2	-4.15191	0.156875
PIP4K2B	1.21912	0.156967
DNAAF4	1.06769	0.157025
EDC4	-0.314631	0.157277
OPTN	0.357645	0.157333
ECHDC2	0.590999	0.157404
CARD9	2.98681	0.157497
RBPJ	0.300529	0.157683
NUDT13	0.345854	0.157806
TMEM71	0.668164	0.157838
CCDC17	0.732475	0.157926
LRP4	-0.623146	0.157972
C2orf15	1.03754	0.157978
FAM50A	0.454184	0.157987
CSRP3	0.863342	0.158241
PTEN	-1.86871	0.158311
DCST2	1.7064	0.158326
GUCY1A2	-0.799218	0.158646
TNFRSF4	-1.85758	0.158898
EMP3	0.392004	0.159029
PTPRR	0.688891	0.159062
MTHFR	0.364062	0.159387
CYP46A1	2.06263	0.159506
FBXO41	-0.315557	0.159554
ZBED6	-1.90943	0.159598
GSDMB	0.564283	0.159762
PMS2	-0.305532	0.160213
TBXAS1	0.581047	0.160347
DUSP1	0.413765	0.160443
GRB7	2.5465	0.160521
ZNF214	0.560252	0.16062
PHF1	-1.19832	0.160826
HOXC4	0.412933	0.160844
TMEM35B	-3.18126	0.160946
PLA1A	3.73706	0.161411
PER2	-0.334227	0.161497
TMEM269	1.26543	0.161631
TMEM120A	0.430024	0.161989
KANTR	0.368093	0.162188
ZNF579	0.549925	0.16238
GFUS	0.74492	0.162508
PCDH9	-0.598163	0.162673
TMPRSS15	0.696761	0.162708
IGFBP5	0.786291	0.162798
KCNJ2	-3.21291	0.162858
ABCD2	3.16158	0.162864
IFI16	0.297727	0.162911
CARHSP1	0.36557	0.162984
ATL3	0.262503	0.162999
BCAN	0.495199	0.163101
CFAP97D1	-2.14125	0.163133
ITGAX	1.46227	0.163189
SPTLC3	0.6378	0.163194
DSC3	4.05924	0.163258
ALAS1	-0.216507	0.163411
ZBTB7A	0.26767	0.16359
GART	-0.323757	0.163636
BLID	1.59624	0.163719
SMG6	-0.401817	0.16381
SHROOM3	-0.482724	0.163853
EML1	-0.428069	0.16386
MAPRE3	0.40141	0.164257
C1orf35	0.318138	0.164338
ACYP2	0.540388	0.164475
PCLO	-0.468556	0.164502
MME	0.512804	0.164696
PCDHA7	4.0713	0.164791
NDUFC2	0.48064	0.164837
TRPV1	0.390726	0.16496
TRIM74	3.44987	0.165062
SYNC	-0.714558	0.165108
ZNF799	0.642565	0.165134
CFAP65	3.15321	0.165228
FLG	-0.93311	0.165305
RBM4	0.309691	0.165335
ZNF106	-0.373825	0.165733
NKX3-1	0.48018	0.165748
ETV3L	3.4596	0.166175
TMEM140	-0.82029	0.166542
SLC25A4	0.255852	0.166578
TAF7L	1.27461	0.166644
OR2B11	4.05816	0.167034
RDH12	4.05816	0.167034
SEMA4F	0.317742	0.167054
SLC9B2	-0.325631	0.167062
PPARGC1B	-0.575393	0.167283
CDCP1	0.346137	0.16729
POTEF	1.35694	0.167333
ALDH1L2	-0.500088	0.167403
FOXO3B	-0.434635	0.167489
RPS6KA5	-0.423004	0.167661
SUPT20H	-0.396484	0.167681
MTUS2	2.36422	0.167709
CMKLR1	-0.795876	0.167712
ENSG00000261341	1.60293	0.167765
SERPINB7	0.529977	0.168553
SLC5A4	0.94269	0.168579
ANO9	2.80678	0.168613
PGBD4	0.534942	0.168649
GFAP	-1.54382	0.168761
CDH11	-0.361516	0.169008
PCED1A	0.40577	0.169013
EEFSEC	2.58581	0.169046
PINLYP	0.768489	0.169276
NOL3	0.451734	0.169301
DENND2B	-0.319849	0.169405
ZNF521	1.4617	0.170055
PARP12	0.301009	0.170202
TMEM9B	0.226783	0.170913
ACADVL	0.387075	0.170983
RAB30	-0.397055	0.171128
CITED2	0.291009	0.171378
ORC1	-0.259832	0.171454
SNRNP200	-0.232602	0.171704
MOB3A	0.315378	0.171818
NOS1	4.0399	0.171954
CNST	-0.343864	0.172031
CTXND1	1.91878	0.172131
PEDS1	0.309978	0.172174
NDST1	-0.27603	0.172237
RPL26	0.540454	0.172413
ADAM19	-0.540261	0.172511
MCM3AP	-0.281839	0.172689
FRK	-0.748615	0.172837
RORA	0.412009	0.172875
NAT14	0.480325	0.173091
RAP1GAP2	-0.301341	0.173527
ALKBH8	-0.360883	0.173568
SLC25A25	-0.395914	0.173682
GAPDHS	-4.10526	0.173779
WDR54	0.36692	0.17386
TM4SF1	0.266676	0.173869
NME2	0.85951	0.173983
TAP2	-0.557328	0.174002
RAB3IL1	-1.00551	0.174212
SLC2A2	2.9286	0.17435
ENO2	0.377991	0.174369
MFAP2	-0.523899	0.17443
ADCY5	1.76787	0.174659
GBP2	0.862878	0.174669
AFG1L	-0.368846	0.175069
TRAF7	-0.287586	0.175071
GLI3	-0.328058	0.175285
TAS1R3	1.91298	0.175351
VAMP8	0.746297	0.175375
SCN9A	1.0858	0.175394
METTL26	0.517404	0.175583
SUMO4	1.54644	0.175637
PPM1E	-0.826785	0.175881
FMO1	2.33361	0.175952
TRPC3	0.835192	0.175958
CLIC2	1.62312	0.176145
ZNG1C	0.449841	0.176145
ING4	0.344576	0.176446
MZT1	0.288876	0.176698
C17orf113	1.42072	0.176736
HEATR4	-0.895165	0.177058
ZNF589	0.29361	0.177058
EFCAB2	0.380722	0.177106
C2orf72	-1.00052	0.177246
SP110	0.299228	0.177287
ZNF789	0.395399	0.177338
FERMT3	0.382155	0.177594
C3orf52	-0.440543	0.177672
CA9	0.630898	0.177744
PHLDB3	-0.424309	0.177952
B4GALNT2	2.23165	0.178057
IFI27	1.06392	0.178188
C12orf71	-2.81868	0.178281
MAPK8IP2	-0.61204	0.178354
HSF4	0.48332	0.178545
MAGEC1	-0.530969	0.178627
APOBEC3D	3.07243	0.178705
AIM2	0.754494	0.178742
TPBG	-0.915931	0.178854
MT3	0.805967	0.178892
CCZ1	-0.285457	0.1792
PTPRS	0.390863	0.179366
HMG20B	0.405179	0.179482
GLTP	0.28474	0.179776
SLC25A15	-0.290767	0.179888
ALKBH6	0.597428	0.179905
IGFBP6	0.488111	0.179921
KLF2	0.510387	0.180167
NHLRC3	0.372563	0.180213
FCRL6	-0.390259	0.180314
STRBP	-0.242265	0.180394
SLC35G2	-0.333519	0.180462
GNRH1	0.671994	0.180519
CHMP2A	0.436862	0.180988
EXD3	0.460995	0.181013
ZNF215	-0.286813	0.181204
KIF21B	-0.286039	0.181259
TMEM41B	0.308897	0.181291
ABL1	-0.268401	0.181384
SLC6A4	3.95753	0.181406
IL36RN	2.67627	0.181853
VPS33B	0.507969	0.181956
LANCL3	0.440451	0.182013
C15orf39	-0.310928	0.182215
FMO4	0.847474	0.182365
LIG3	-0.304217	0.182408
PRRG4	0.859168	0.182715
KRCC1	0.347477	0.182916
TMEM41A	0.242496	0.183046
WDR48	-0.430865	0.183087
RPP14	-0.263823	0.183132
RGS6	1.18684	0.183263
TRAPPC9	0.326583	0.183358
ZFP64	-0.260008	0.183412
ERAS	3.96289	0.1835
ST8SIA4	1.04442	0.183665
RNF128	2.1667	0.183749
C17orf80	-0.397337	0.183784
DHPS	0.689162	0.183964
SEMA3F	0.358572	0.183969
BMP4	-0.399777	0.184312
STAC	-0.277122	0.184435
PNMA8A	-0.688306	0.184529
CNPY4	0.312124	0.18461
CEBPB	0.448232	0.184612
AREG	0.614103	0.184873
UQCRB	0.445995	0.184927
PDCD5	0.348946	0.185
ZNF266	0.286684	0.185043
TRIM59	-0.328503	0.185065
SNRNP35	0.403858	0.185299
BCL9	-0.369975	0.185373
B2M	0.339608	0.185408
IDH3A	-0.45183	0.185436
PODN	-0.96637	0.185489
NEURL3	1.83129	0.185499
IL6	0.753724	0.185579
PXDN	-0.362287	0.185603
AFAP1L1	-0.255199	0.185642
SMC4	-0.595116	0.18566
ATXN2L	-0.327715	0.185742
SERPIND1	0.877974	0.185871
DDRGK1	0.322262	0.185917
VPS13D	-0.246061	0.185997
COG5	-0.933392	0.186016
WDR89	0.243923	0.186164
NCKAP5	0.789675	0.186278
ACBD4	0.404729	0.186329
GNG4	-0.693458	0.18634
SLC2A14	-1.35952	0.186393
MMP10	1.09877	0.18655
BORCS6	0.53058	0.186829
GPR173	0.392316	0.186924
SLC23A2	-0.254941	0.187025
CDKN1A	0.318647	0.187108
SLC16A4	0.915857	0.18739
CDH17	2.00655	0.187478
GATAD2B	0.685023	0.187615
HOXA5	0.570444	0.18769
RNF175	0.948874	0.187762
SPNS3	-0.932814	0.187779
BHLHE41	0.578584	0.187862
PSMA1	0.430504	0.188055
TRNP1	0.468164	0.188102
MRPS6	0.361862	0.188115
KHDC1	0.358551	0.188125
STOX1	-1.77366	0.188377
STK33	-0.324027	0.188426
ZFP28	0.404691	0.188479
CFHR4	0.30879	0.188491
C4orf3	0.321538	0.188501
DNASE2	0.345895	0.188591
C2CD6	0.358341	0.188698
SLC23A3	1.20456	0.188735
ATP13A2	-0.333548	0.188814
SLC43A3	0.38423	0.188902
SMARCD3	-0.627432	0.188993
GPR157	-0.245345	0.189337
TLE1	0.348894	0.189338
CNR2	-4.39545	0.189352
DNAH5	0.427829	0.18936
EBP	0.468069	0.189476
EFNB1	0.384918	0.189575
ZNF641	-0.274212	0.189855
C2orf92	0.641971	0.189867
TSR1	-0.271208	0.19026
FPR1	-2.85246	0.190441
SLAMF9	-0.655403	0.190594
CERS6	-0.485489	0.190921
GGNBP2	1.01471	0.190972
WWC2	-0.438754	0.191048
GRAMD1C	-0.650689	0.191086
SEC14L1	-0.275351	0.191184
CYP51A1	-0.851158	0.191401
KCNAB3	0.661162	0.191669
SOX15	1.03634	0.191705
SYNGAP1	-1.13716	0.191941
CWC25	-1.29401	0.192963
GAL3ST4	1.02594	0.193064
TMEM97	-0.259233	0.193087
ZNF578	1.37685	0.19316
DCP1B	-1.69268	0.193244
ENKUR	1.16645	0.19329
GLI1	-0.835682	0.193302
CRTC3	-0.244429	0.193353
SIGIRR	0.476691	0.193998
TYMS	-0.305714	0.193999
PPP2R5A	0.213661	0.194167
PAGE5	3.05992	0.194206
DPH2	-0.271771	0.194339
MSS51	0.539504	0.194379
ENO3	0.472403	0.194552
DCLK2	0.299891	0.194798
IGFLR1	0.956433	0.195022
ALX4	-1.0365	0.195302
MT-ND5	0.483658	0.195735
HS3ST1	0.768335	0.195736
TMEM44	0.292877	0.195815
DAXX	0.805826	0.195968
ENTPD7	-0.293928	0.19625
BIVM	0.260974	0.196326
VRK2	-0.396712	0.196568
VKORC1	0.447168	0.196646
ABCG1	2.3716	0.196709
ADSS1	0.880856	0.196728
TMEM186	0.34095	0.196874
SEPTIN11	-0.336322	0.196902
PLCXD1	-0.869796	0.196936
ANKZF1	0.364099	0.196978
CTBS	0.425377	0.197042
ATP1A1	-0.387015	0.19716
PIGX	-0.277996	0.197222
DNAJC11	-0.316944	0.197464
RLN2	-1.17057	0.197649
SPATA9	-1.44448	0.197717
ADGRA2	-0.530522	0.19779
TUBG2	0.37422	0.197821
RTP4	1.25896	0.197845
FNDC11	-2.21445	0.197866
RMDN2	0.500634	0.197881
TVP23C	0.360986	0.198132
ENDOV	0.398659	0.198154
TAFAZZIN	0.395276	0.198195
TMEM187	0.412497	0.198248
GEMIN8	0.359644	0.198424
ADAM12	-0.275747	0.198513
ANK2	-0.307374	0.198547
B3GNT8	-3.30297	0.198758
CCDC85B	0.499242	0.198896
R3HDM1	-0.292291	0.19893
ZNF503	0.442395	0.198961
SEC24C	-0.463845	0.199029
IRS1	-0.36623	0.199125
ENSG00000285868	-2.05425	0.199148
RPL21	0.500456	0.199153
EPPK1	2.58488	0.199505
KLC1	0.358201	0.19951
MAMSTR	0.553438	0.199659
TNNT1	0.455792	0.199703
THOC6	0.445711	0.199863
TEX35	-3.93073	0.199895
PLEKHN1	0.543174	0.200457
KLRG1	-0.523616	0.200755
KCNH3	1.02556	0.200759
MMACHC	-0.258295	0.201003
PGGHG	0.411008	0.201071
LY96	0.427086	0.201113
ERG	-1.73452	0.201144
SEPTIN3	2.61549	0.201315
IRF2BPL	0.328037	0.201408
RADX	0.817517	0.201457
THUMPD2	0.276151	0.201909
NCR3LG1	-0.842235	0.201939
CLN8	-2.39852	0.201985
HOMER3	0.337951	0.202082
SLIT2	0.578425	0.202235
AATK	-1.88592	0.20234
NETO1	3.85522	0.202426
PYCR1	-0.331927	0.202461
CMBL	-0.353419	0.20249
CEMIP2	-0.28216	0.202707
SLC41A2	0.27795	0.202812
HOMER1	-0.410166	0.203062
VGLL4	-0.426737	0.203098
ARL6IP4	0.804907	0.203155
UBR4	-0.258738	0.203198
RAI1	-0.304586	0.203328
ORAI3	0.41372	0.203338
ZNF48	0.381005	0.203396
KCNV2	-2.40603	0.203659
TMIE	-1.29015	0.203669
SGSM1	-1.59735	0.203703
NSD1	-0.269735	0.203729
ERMP1	0.301967	0.203864
MT1E	0.385394	0.203895
TMEM39A	-0.255539	0.203995
ARHGAP42	-0.498543	0.204057
KBTBD3	0.497606	0.204061
USF1	0.365748	0.204488
CELF2	1.30815	0.204606
DNAJC9	-0.21959	0.204664
PARPBP	-0.389352	0.204761
ZNF460	-0.731692	0.204884
PATL2	1.92389	0.205038
C1orf74	1.62876	0.205078
SDCBP2	0.722247	0.205196
KLHL18	-0.269993	0.20538
LPP	-0.307355	0.205385
VEGFA	0.322039	0.205661
ZNF707	1.15634	0.205876
QPCTL	0.398843	0.205926
CTSK	0.437788	0.206015
HPSE	1.03228	0.206393
TUT1	0.383833	0.20642
ZGLP1	0.865017	0.206455
DKK1	-0.325225	0.206887
CTSH	-0.646337	0.20702
AJM1	0.462887	0.207175
TUBGCP4	-0.340634	0.207219
BFSP1	-0.561303	0.207261
USP16	-0.293117	0.207408
LAPTM5	-0.58693	0.207429
TSPAN31	0.314674	0.207562
ZNF692	0.496683	0.207592
FOXD4L1	2.37278	0.207594
ENSG00000260007	-0.765077	0.207965
RBM6	0.355189	0.207968
LIN28B	-0.442864	0.20804
SPATA45	2.72797	0.208079
TRIM22	0.640735	0.20819
LFNG	-0.528564	0.208513
INHBC	2.4702	0.20852
TMEM225B	1.31381	0.208562
SAC3D1	0.479681	0.20872
PACRG	-1.71564	0.208798
EFNA5	0.238481	0.208837
TRIR	0.429464	0.209134
ACP4	1.97725	0.20924
TRIM13	0.252723	0.209542
HIVEP1	-0.363264	0.209593
STAC3	0.526238	0.209702
PRR16	-0.499181	0.209975
GAN	-0.34768	0.210045
HEXD	0.465464	0.21009
KLHDC10	-0.229727	0.210418
ST6GAL1	-0.377499	0.210433
MT-ATP8	0.401838	0.210542
LRRC59	-0.242861	0.210648
PTRHD1	0.423891	0.210675
CEP162	0.253971	0.210677
MCEE	0.34674	0.210889
DUSP10	0.432884	0.210915
ITGA1	-0.588981	0.210938
DCPS	-0.220026	0.210942
RPS27	0.419436	0.211417
FAM53C	-0.325656	0.211452
MYLK3	1.88071	0.211511
ACYP1	0.329805	0.211614
MYPOP	0.33008	0.211876
NLRC4	1.16128	0.211985
AMN1	-0.540567	0.212059
TOMM7	0.362994	0.212247
SPACDR	0.55498	0.212266
CDK5RAP3	0.405242	0.212323
ARHGAP31	-0.381268	0.212392
CORIN	1.92596	0.212411
ARRDC4	0.690552	0.212414
SNX22	0.992912	0.212475
MIF4GD	0.308367	0.212531
OSGIN1	0.485525	0.212606
H2AC4	-2.77278	0.212643
ALDH1B1	-0.210274	0.212675
GTF2H5	0.292198	0.212706
MED12	-0.294661	0.212707
PARL	0.575962	0.212757
CD226	-1.87186	0.212763
C14orf93	0.353214	0.213065
AP3S1	0.23102	0.213082
PLCB4	-0.301794	0.213175
CHD4	0.412951	0.213185
POMT1	0.289642	0.213214
UBE4A	-0.478937	0.213449
AKAP9	-0.308885	0.213494
RUBCNL	1.12541	0.213542
TMEM128	0.244433	0.213563
TH	1.03153	0.213659
PRR22	1.10886	0.213819
IGIP	0.328339	0.213902
CXCL10	0.983098	0.213951
TSFM	-0.866287	0.213952
ZNF512	0.247889	0.213976
USP54	-0.434362	0.213999
NDUFB8	0.445743	0.214018
ZNF433	-2.18112	0.214153
ETV1	0.368005	0.214328
NYNRIN	-0.429395	0.214433
SLFN12	-0.288499	0.214487
OAS2	0.512769	0.214505
ZNF827	-0.305247	0.214739
NDUFAB1	0.38871	0.214744
NCBP1	-0.231923	0.214771
C20orf141	2.65562	0.214782
GYG2	0.416422	0.215135
DCTN6	0.260289	0.21516
ACTN1	-0.209997	0.215204
SRPK3	1.09483	0.215271
ZNF211	0.306065	0.215503
PRRG3	1.85334	0.215551
CCDC188	0.631909	0.215723
LNP1	0.354836	0.215743
MSRB2	0.348636	0.215859
TRPM3	3.52902	0.216022
PI3	0.892608	0.216127
PAMR1	0.498809	0.216143
NPC1L1	2.15115	0.216221
PLK1	-0.290345	0.216264
RP9	0.383483	0.216316
COL16A1	-0.456673	0.216363
COPZ2	0.474143	0.216371
RRH	-2.93451	0.216428
EME2	0.488457	0.216509
RABEP1	-0.302689	0.216511
ZNF444	0.477812	0.216537
CNOT1	-0.411074	0.216613
RPL39L	0.409184	0.216699
RBBP9	-0.313826	0.216859
PCDHA11	-2.31209	0.216903
CYB5A	0.221438	0.216939
ZNF419	0.440755	0.2171
GJC1	-0.261722	0.217191
GDF9	1.10522	0.217234
ZNF599	0.369957	0.217372
TTC4	-0.468487	0.217472
ME1	-0.363278	0.217863
JAM3	-0.44804	0.217904
IRAK2	0.274319	0.217982
RNF41	-0.211308	0.218087
AMDHD1	2.02354	0.218171
WNT5B	0.378558	0.218212
ZNF300	-0.271274	0.218223
MCMDC2	1.32147	0.218252
ST3GAL4	-0.309268	0.218465
FBXO25	-0.22649	0.218942
TSNAX	0.257396	0.219007
TFAP2E	0.524856	0.219091
RPL13	0.444786	0.219192
CDC42SE1	-0.28619	0.219252
WASHC3	0.241206	0.219257
WTAP	0.245909	0.219267
PRORP	-0.355165	0.219307
AASDH	0.376906	0.219449
ZNF843	1.62204	0.219548
DLX1	-0.284317	0.219558
SOGA1	-0.273026	0.219687
ARRDC2	0.297027	0.219688
STK38	0.198997	0.219693
FAM72C	0.374064	0.21975
PML	0.336418	0.219758
TFR2	0.897804	0.219798
H3C2	-1.34544	0.21998
HSD17B1	1.84097	0.220523
MCHR1	-1.12032	0.220545
CXorf38	0.23382	0.22059
ZSCAN12	-0.350041	0.220733
ATP6AP2	0.250918	0.220743
GDPGP1	0.506198	0.220765
FNDC8	1.51441	0.220812
VEGFB	0.360505	0.221025
CRACR2B	0.475007	0.221062
HPCAL1	0.34276	0.221512
GATD3	0.387628	0.221708
MB21D2	-0.284021	0.221787
HES7	0.580915	0.221972
CABP7	-2.00723	0.222114
SLC9A7	0.25845	0.222212
PLD5P1	-1.6647	0.222536
ANKRD24	1.42212	0.222579
NOMO2	-0.500107	0.223023
SMIM19	0.33507	0.22309
LRFN1	-1.23496	0.223305
H2BC13	-1.45622	0.223327
SLC20A1	0.177174	0.223477
YTHDF2	0.199306	0.223605
ZNF385C	2.01154	0.223838
WNK3	0.27509	0.224167
IPPK	-0.605182	0.224383
CDKN2AIPNL	0.302989	0.224472
TXNDC5	-0.895782	0.224503
UGT8	-0.359803	0.224551
CDCA7L	-0.357544	0.224552
ZNF689	-0.337004	0.224613
PRAF2	0.492574	0.224769
PSAT1	-0.319855	0.224814
CEP63	0.232092	0.224907
ST6GALNAC6	0.318543	0.225076
INHBE	-0.651384	0.225137
LPCAT4	0.265498	0.225453
VASH1	-0.5788	0.225483
CLDN11	0.32701	0.225562
AGAP4	0.352051	0.225631
PNRC1	0.342512	0.225736
MST1	0.464299	0.225762
TUFT1	-0.245812	0.225796
CHEK2	0.312052	0.225958
RUNDC3B	3.74762	0.226125
FRG1	-0.866936	0.226344
PTGDS	-2.90359	0.226403
TRAPPC12	-0.414307	0.22644
AKR7L	0.557159	0.226525
RIMBP3B	3.76622	0.226652
TRPC6	-3.1563	0.226732
ZNF738	0.28957	0.226732
ARL6IP5	0.24178	0.226848
RCAN2	-0.478046	0.226987
ARHGAP26	0.256815	0.227062
CDKN2D	0.321172	0.22716
SULT1C2	0.665129	0.227166
HOXB5	0.530983	0.22717
RPL36AL	0.385182	0.227194
AMMECR1L	-0.22221	0.227204
UBE2Z	0.224009	0.227364
SMAD9	0.496325	0.227422
C6orf62	0.225563	0.227534
CTDNEP1	0.349566	0.227718
CASQ1	-2.68579	0.2278
ZP3	0.362473	0.227822
RPL39	0.459386	0.227873
RIMS2	-0.521906	0.227892
FRA10AC1	0.325735	0.227984
DHX8	-0.186934	0.228011
C8orf88	-0.294169	0.228099
MPND	0.383088	0.228172
ELMO3	0.660083	0.228175
COL9A3	-0.401884	0.228215
BRICD5	0.790958	0.228461
PPP5C	-0.212725	0.228489
KIF17	0.858324	0.22861
SCUBE2	1.59185	0.228648
GGA1	0.373417	0.228668
HBEGF	0.308357	0.228799
SEPHS2	0.199249	0.228937
NKAP	0.300386	0.228939
EFHC1	0.238691	0.229042
FAM78B	0.31276	0.229051
SPPL3	0.206888	0.229153
ZC2HC1C	-0.885515	0.229303
FAM162A	0.289156	0.229443
CD55	0.336747	0.229524
AFTPH	0.261567	0.229563
TTC36	2.83788	0.229651
NGRN	-0.304755	0.229745
MTFMT	0.260129	0.22981
VCPKMT	0.288898	0.229916
CDK6	-0.257756	0.229917
ZNF222	0.543405	0.230329
TNIP1	0.323807	0.23057
PKMYT1	-0.404821	0.230579
BCAM	0.507648	0.230615
DISC1	-0.357223	0.230677
MFSD3	0.482749	0.230871
ADA	-0.418837	0.231095
PARP6	0.257591	0.231241
ZNRF3	-0.403644	0.23126
ZCRB1	0.303583	0.231352
FAM107A	-0.857631	0.23143
LRP8	-0.378347	0.231482
ZNF763	1.7573	0.23154
USP34	-0.536199	0.231847
TATDN3	0.286829	0.231848
PLOD1	0.333102	0.231907
ABRACL	0.266884	0.232064
PCDH19	0.654824	0.232073
PCDHGB4	-1.62608	0.232132
ALK	1.30177	0.232148
ARL2BP	-1.54811	0.232194
MAP7D2	3.08432	0.232273
HOXD11	0.460413	0.232372
MCPH1	-0.28176	0.232435
ESM1	0.314182	0.232555
MECOM	-0.370767	0.232591
PSME3	-0.220013	0.232724
FAM156A	-1.58122	0.232729
TSPAN2	-1.0161	0.233237
C11orf80	0.328792	0.233368
ZNF473	0.269189	0.233635
TMEM203	0.294851	0.23387
SPATA33	0.35493	0.233902
HDAC11	-0.394081	0.233945
H2BC7	-1.21249	0.233958
PGP	0.384234	0.234104
COL8A2	-0.51846	0.234383
ZNF319	0.346432	0.234553
APLN	0.4393	0.234642
RPL36A	0.42118	0.23465
QSOX1	0.348198	0.23486
OSBPL5	0.307321	0.234932
TMEM100	1.14307	0.235055
RGS3	0.328134	0.235094
YPEL3	0.476821	0.235212
RRAS	0.390302	0.235284
ASNS	-0.646056	0.235662
PECAM1	0.398866	0.235732
IGFBP2	0.619678	0.235788
GGTLC2	0.894296	0.235837
SLC47A2	-2.59314	0.235878
TMEM121B	-0.962709	0.235882
HTR1D	-0.790862	0.235966
PIR	-0.693696	0.23606
LHPP	0.384813	0.236127
ACO2	-0.242312	0.236203
DNASE1	0.352936	0.236324
SAT1	0.379592	0.236407
RAB9B	-0.619705	0.236414
GTF2IRD2B	0.437674	0.236585
BAHD1	0.217767	0.236652
IL24	-1.56252	0.236666
GINM1	0.204895	0.236825
DEPP1	0.405068	0.236923
RAB6B	-0.398349	0.236957
NENF	0.409213	0.23697
DNAAF5	-0.220156	0.237182
TP53TG3D	-1.70736	0.237185
ERBB3	1.00669	0.237218
GDNF	0.188454	0.237296
EIF4ENIF1	0.243731	0.237393
CMPK2	0.785472	0.237592
SIAH1	0.342258	0.237661
SMAD1	-0.246393	0.237738
ST8SIA5	1.13948	0.237793
TNRC6C	0.403681	0.238035
NSMCE1	0.332843	0.238075
USP44	-1.4634	0.238164
KDR	0.539457	0.238272
SRGAP2C	0.257082	0.238557
CALD1	-0.318665	0.238593
DUSP7	-0.237503	0.238626
MRPL38	0.54144	0.238706
CETP	-2.43136	0.238782
ZNF93	0.374329	0.238851
CLHC1	0.325853	0.238922
RPS12	0.413636	0.238922
CLBA1	0.351009	0.239019
EXOSC10	-0.170757	0.239064
CFAP157	-0.687969	0.239093
COQ10A	0.262683	0.239119
JADE1	0.214481	0.239151
CFAP210	-1.41008	0.239238
WNT5A	-0.372968	0.239291
RBFOX3	2.60143	0.23937
INTS13	-0.227198	0.239417
MCCC1	-0.205121	0.239432
C14orf28	0.360941	0.239504
EVC	0.243858	0.239641
DGAT2	0.596416	0.239664
MKX	0.610823	0.239703
CTH	-0.365122	0.239729
SPAG16	0.292277	0.239818
ANPEP	0.327949	0.239864
VWA5B2	1.16149	0.239952
XPOT	-0.254437	0.239968
ANO5	2.42388	0.23999
PPIL3	-0.233348	0.240061
GBP3	0.273511	0.240104
ISG15	0.497388	0.240283
VAMP2	0.334349	0.240433
TGFBI	-0.484226	0.24051
MARK1	-0.360701	0.240519
ZNF418	0.704577	0.24057
KHDC1L	2.7475	0.240634
ALG12	-0.347669	0.240646
CUL7	0.275423	0.24089
AP4E1	-0.352434	0.240894
COPB2	-0.365433	0.241061
GFOD1	-0.251548	0.241084
HID1	-2.14553	0.24131
GBP4	1.22797	0.241374
PREP	-0.17561	0.241448
MFSD14A	-0.829184	0.241497
LMOD1	2.11723	0.241594
OXCT2	0.658617	0.24163
SP2	-0.249018	0.241687
CDC26	0.251238	0.241749
DENND2C	-0.737916	0.241784
DNMT3A	-0.208919	0.241826
SCRN1	-0.336146	0.241835
TMSB4X	0.361113	0.241842
PDE3A	-0.854989	0.241904
COA5	0.217341	0.242027
HMGA1	0.357563	0.242033
AGAP9	0.369589	0.242034
HERC6	0.297811	0.242273
TPRG1L	0.258004	0.242299
TMOD4	1.08652	0.242351
TRRAP	-0.243967	0.242404
SUMO2	0.241959	0.242563
LAMA4	-0.572044	0.242647
SLC35D2	0.264588	0.242743
BHMT	-1.62521	0.242763
ZCCHC14	-0.290798	0.242835
ST3GAL1	-0.248362	0.243133
CD36	-1.71604	0.243285
TMEM219	0.397637	0.243391
KIFC2	0.450864	0.243392
INPP5D	2.44224	0.243496
RHD	-0.795147	0.243513
PRIMPOL	-0.314576	0.243574
SFR1	0.242176	0.243591
PCSK7	-0.244341	0.243679
ZNF395	0.336057	0.243733
HPS1	0.30986	0.243805
CAV2	0.261476	0.243876
CUEDC2	0.315758	0.243955
FAM20A	-1.53797	0.244031
KLHL23	-0.399197	0.244037
ZNF233	0.86106	0.24408
GTF2H2	-2.30786	0.244082
CRELD1	0.336158	0.244083
OGDHL	-0.783161	0.244234
C2orf50	-2.59541	0.244272
SERPINE2	0.436645	0.244429
TCEAL8	0.226401	0.244518
DYNC1LI2	-0.441018	0.244525
ZNF814	0.356041	0.244649
ZFP69B	-0.324647	0.244726
PIK3CG	0.503494	0.244791
PLEKHF2	0.244714	0.244834
EEF2K	1.14582	0.244995
ZNF595	0.336216	0.245347
MAP10	0.605592	0.245427
C3	0.876073	0.24547
CDHR3	0.506946	0.245556
TENT5A	0.31357	0.245605
ATAD5	-0.331787	0.245824
CLUAP1	0.290664	0.245894
MRPS21	0.303791	0.245909
NPIPB15	0.602391	0.245998
SRSF5	0.19086	0.246142
DDX54	-0.271698	0.246164
ZNF621	-0.303762	0.246268
EIF4EBP3	-0.856409	0.246316
NUP88	-0.192393	0.24644
ATG2B	-0.26969	0.246581
TPH1	0.802124	0.246606
NOB1	-0.185191	0.246768
CENPN	-0.211997	0.246953
MX1	0.482207	0.247021
VEGFC	0.229567	0.2472
TUBE1	-0.266828	0.24727
MATN3	-0.363232	0.247369
ATXN1L	-0.342103	0.247393
C2CD3	-0.325912	0.247547
GFM2	-0.320191	0.247938
ZNF71	0.31861	0.247997
ENDOU	1.17408	0.248218
NFATC3	-0.427852	0.24823
MT1G	-0.776347	0.248287
TRPV4	-0.715131	0.248317
UPRT	-0.244918	0.248531
DIO1	2.2609	0.248629
CFAP47	-1.17	0.248676
COMMD3	0.405469	0.248799
MTOR	-0.200372	0.248859
CD6	-0.833106	0.249068
RBX1	0.295391	0.249107
LRGUK	1.46604	0.249162
POLR3B	-0.230128	0.249296
URB2	-0.219731	0.249359
PLEKHG3	-0.296519	0.249389
KANK1	-0.307936	0.249525
TBC1D1	-0.182637	0.249608
ZNF284	0.394855	0.249683
FRS2	-0.316244	0.249694
MRPS18A	-0.246317	0.249757
FAM110A	0.416243	0.250087
OAS3	0.392286	0.250147
HMCN1	-1.14337	0.250154
NEK4	-0.380507	0.250218
CENPT	0.374196	0.250322
ZFAT	-0.308811	0.250482
SDCBP	0.216998	0.250646
ETFB	0.452802	0.250793
DMAC2	-0.229282	0.250813
UTP15	-0.238755	0.251203
UBE2B	0.205077	0.251444
RIN3	-0.244382	0.251658
OR7C1	3.65054	0.251685
SETBP1	0.989815	0.251701
OSBPL10	-0.202297	0.251714
BCR	0.281647	0.251816
SMIM14	0.356814	0.251957
RPS8	0.346613	0.25198
GALNT6	0.274151	0.251995
PAPPA2	-0.626925	0.252392
TBX19	0.515729	0.252547
VPS16	0.246679	0.252704
RSRP1	0.243785	0.252738
CTNS	0.294398	0.25285
DDIT4L	0.694777	0.25302
MGST1	0.217727	0.253123
PLPP5	0.280014	0.25326
IGSF3	-0.353071	0.253279
PPP1R3C	0.366109	0.253336
HOXA7	-0.741931	0.253681
ZNF79	-0.30044	0.253694
TOMM20L	-1.29745	0.2537
GCNA	0.530717	0.25373
CCDC146	0.482256	0.253788
SLC2A3	0.206503	0.253831
DDX3Y	1.95778	0.253882
MMP21	-0.970875	0.253946
RPL37A	0.360467	0.254028
CXCL11	1.1932	0.254176
ABCD1	0.384158	0.254248
NME3	0.468	0.254333
PSMC1	-0.199513	0.254343
TREM1	1.18249	0.254372
MFSD2B	0.566812	0.254535
MAOA	2.03505	0.254619
NME5	-1.89003	0.254788
TENM1	-1.05936	0.254806
WARS2	-0.193656	0.255019
TMEM143	0.394855	0.255113
PIP5K1A	-0.241399	0.255155
TAF2	-0.397637	0.255162
ZNF160	0.291967	0.255312
ATOSA	-0.314227	0.255532
CD72	0.960685	0.255594
IMMT	-0.157598	0.255693
ATF5	0.36108	0.255694
HHIPL2	1.15167	0.2558
SPG7	0.363356	0.255826
STMN1	0.235723	0.255943
WDCP	-0.22378	0.256074
RPS20	0.400289	0.256334
CSNK1A1	-0.299713	0.256357
ARHGAP17	0.829408	0.256421
TAF4B	-0.415527	0.256471
PRDM1	-0.372206	0.25655
TPI1	0.300777	0.25658
BSN	-0.924832	0.256582
MFSD6	0.311146	0.256676
TTF2	-0.333064	0.256987
DDX21	-0.364002	0.257009
FN3K	0.388531	0.257131
FAM209A	1.47736	0.25736
PCDHGB7	2.21714	0.257378
MEX3D	0.24928	0.257387
TRAPPC10	-0.290167	0.257496
TESMIN	0.358165	0.257647
SETD2	-0.250379	0.257762
ST8SIA1	0.400928	0.257863
COL15A1	-1.16949	0.257934
VWA8	-0.336997	0.258133
ATP5ME	0.449682	0.258289
ZNF18	0.30948	0.258484
ENSG00000187186	-1.41196	0.258569
IFFO1	0.301417	0.258605
SPEG	0.288497	0.258613
ACRBP	1.13332	0.258626
RBPJL	2.98559	0.258701
SFN	0.603276	0.258809
PLA2G4C	0.666033	0.258953
VHL	0.23896	0.259016
FKBP11	0.409773	0.259068
ADAMTS4	-0.52111	0.259332
ESPL1	-0.249256	0.259533
PIGZ	0.405076	0.25967
RAMP1	-0.558415	0.259893
LAT2	0.396225	0.259928
GINS4	-0.358767	0.260066
HTR2C	0.476104	0.260254
CARMIL1	-0.984056	0.260261
DCAF4	-0.186447	0.260482
NMU	-1.6087	0.260485
TMEM192	-0.270427	0.260522
BDP1	-2.31954	0.260549
SNORC	0.611518	0.260683
SPTBN5	0.468271	0.260692
ARHGAP28	-0.499547	0.260831
JTB	0.409052	0.260846
SEC61G	0.38791	0.26089
LARS2	-0.248203	0.26091
IL2RB	-0.821396	0.260946
TCAIM	0.218542	0.261022
FAM9A	-0.708299	0.261042
STAG1	-0.455939	0.261201
RAB4B	-1.04566	0.261322
PRR12	-0.365777	0.261343
ADGRE1	0.374671	0.261395
METTL3	-0.20628	0.261434
RPL37	0.357565	0.261552
FAT3	2.3707	0.261596
SPRYD7	0.173849	0.261676
AGBL2	2.52178	0.262131
ARSI	-0.529927	0.262202
MELTF	0.308715	0.262399
BCL9L	-0.386949	0.262451
RERG	-0.349317	0.262515
CHIC2	0.239648	0.262581
SMIM10L1	1.36766	0.262595
AKNA	-0.258697	0.262695
RADIL	-1.82686	0.262726
MPHOSPH9	-0.329005	0.262849
PLA2G4B	1.43345	0.262867
GCNT1	0.389435	0.262878
CCT5	-0.200136	0.263193
CLDN1	0.269553	0.263214
PPARA	0.381138	0.263219
RASGRP1	-1.14575	0.263344
ANKRD33B	-0.387057	0.263656
ACTL8	0.948692	0.263702
TINAGL1	-0.95713	0.263825
DCC	2.03626	0.263921
RPH3AL	0.765721	0.264295
IQCC	0.361316	0.264321
LRCH2	-0.345533	0.264493
PDE4B	0.407347	0.264533
ZFAND6	0.214292	0.26475
SLC7A1	-0.300634	0.2648
SLC28A2	0.903579	0.26481
ANKRD10	0.298765	0.264851
OTOS	-0.717923	0.264895
CCDC152	-0.4308	0.264945
RPL32	0.312958	0.265327
RPL9	0.387993	0.265352
ZRANB1	-0.426847	0.265479
LAMTOR4	0.431575	0.265483
MYH9	-0.232256	0.265681
C3orf49	-0.940752	0.265753
PRG2	2.73978	0.265833
PARP10	0.445058	0.265956
TUBB	-0.880214	0.265974
CDA	0.320794	0.266004
NOD1	-0.302895	0.266051
PIERCE2	0.422012	0.266104
CSDC2	-1.05907	0.26621
XPO4	-0.28028	0.266377
PALS2	-0.231194	0.266404
TUBGCP3	-0.32219	0.266436
HOXB9	-0.241177	0.266461
GPC6	0.275522	0.266526
OSBPL7	0.370653	0.266736
EPN2	-0.513881	0.26695
ZNF23	0.731957	0.266959
ZNF565	0.430704	0.267207
ALX1	0.544564	0.267334
ADGRE2	2.39807	0.267618
RIMKLA	0.883784	0.267666
DAW1	-0.473695	0.267732
YPEL5	0.213739	0.267819
PUS7	-0.274142	0.267831
ZNF665	0.590186	0.267832
PDCD1LG2	0.339441	0.268114
TTYH3	-0.25073	0.268145
NCAPD2	-0.188939	0.268177
GLRX2	0.246907	0.268365
TRAPPC5	0.73136	0.268702
RSPH3	0.30232	0.268703
POM121	-0.370774	0.268771
KLF6	0.235083	0.268973
TMEM80	0.333712	0.269274
HAUS7	0.521124	0.269288
MRGPRF	0.43124	0.269381
HESX1	0.581399	0.269557
CTSL	0.282094	0.269561
SESN1	-0.321392	0.269685
TUBA1B	-0.260122	0.269724
FAU	0.33511	0.269794
TBC1D14	-0.389758	0.269843
ABCA3	0.327268	0.269983
KSR1	-0.247744	0.269998
SHFL	0.340808	0.270033
C2orf16	0.577671	0.270067
NSMCE4A	0.268078	0.270257
PLEKHO2	0.298235	0.270356
KLF4	0.465172	0.27068
HMGCL	0.31258	0.270712
CD63	0.3221	0.270727
IWS1	-0.171671	0.270772
PDK3	0.341062	0.270914
CISD3	1.19218	0.271027
TRMT2A	0.324248	0.271173
C17orf100	0.645781	0.27122
CERS5	0.238186	0.27142
ZFAND2B	0.373173	0.27159
TRA2A	0.272481	0.271634
NRGN	0.435754	0.271635
MEGF11	1.34646	0.271879
LTBP2	-0.21507	0.271908
IL6R	-0.424118	0.271912
ELF4	-0.214411	0.271994
H3-3B	0.163951	0.27207
RGS4	-0.318376	0.272396
TXLNG	-0.275545	0.272452
RIMS3	-0.558002	0.272552
TNNT3	3.94209	0.272562
SHB	0.304046	0.272614
NBPF8	-0.343045	0.272718
RAB33A	-0.948506	0.272992
VCX3A	3.59049	0.273137
VMP1	0.265067	0.273188
QSER1	-0.324745	0.273196
FBXO16	0.484389	0.273329
PRR13	0.309764	0.273419
TRPT1	0.297584	0.273437
RAB43	1.18955	0.273754
FNDC4	0.395639	0.273771
ABHD8	0.497407	0.273796
HSPA4L	-0.367441	0.273852
CD82	-0.276846	0.273976
PIK3C2G	1.27926	0.274143
OAS1	0.496881	0.274189
TCHH	1.85744	0.274251
PALMD	0.550709	0.274272
BLTP3B	-0.274777	0.274295
FASTKD3	-0.253345	0.274317
CARD19	0.301761	0.274327
KBTBD7	0.346872	0.274414
RPS24	0.398226	0.274607
TRIM56	0.224559	0.274754
PGAP2	0.215181	0.274764
CSF2	0.578504	0.274857
NDUFAF8	0.436356	0.274932
ACAT2	-0.242133	0.275061
UCN	0.55748	0.275247
TMEM45A	0.311806	0.275433
KCNB1	1.37955	0.275555
ANAPC1	-0.234557	0.275849
PSEN2	0.667165	0.275887
ASIC3	0.949058	0.276008
SEC22A	0.265402	0.276087
OLFM1	0.857333	0.27618
GTF2I	-0.455631	0.276284
ACBD6	0.271866	0.276287
GRIN2C	-1.03641	0.276433
MLX	-0.192606	0.276503
KYNU	0.325467	0.276543
TMEM165	0.171495	0.276622
ENSG00000170846	0.286567	0.276631
APOBEC3G	0.691425	0.276669
FAM83D	-0.21559	0.276739
KCNS2	-2.37942	0.276747
LGR5	1.82654	0.276791
SPIRE1	-0.323298	0.276939
EIF4A2	0.197961	0.276999
STXBP3	0.321785	0.277024
PTDSS1	-0.171174	0.277028
NOSTRIN	-0.708678	0.27721
STEAP3	0.285142	0.277321
SEC14L2	-0.391006	0.277361
SSPN	0.45769	0.277401
ZNF154	0.522936	0.277458
PERP	0.202629	0.277523
RCOR2	0.360358	0.277599
CAMLG	0.291848	0.277609
SH3YL1	0.281006	0.277668
SIRT3	0.274705	0.277775
NNAT	-0.937204	0.277802
GPR15	3.91767	0.277804
TLR7	3.91767	0.277804
ATP7B	-0.510585	0.277886
RNH1	1.3702	0.277929
ZNF577	0.399374	0.277961
TMEM14C	0.938544	0.278255
LDLRAD4	0.323231	0.278514
PDGFRB	-0.817259	0.278552
CTC1	0.315597	0.278575
ABI2	-0.219063	0.278655
RETREG3	0.250475	0.278702
BORA	-0.309237	0.278772
PTMA	0.210489	0.278995
ROBO3	0.299087	0.279331
JHY	-0.775822	0.279353
THAP1	0.254812	0.279461
[truncated: 12,126 more rows]

## Sheet: Supplementary_Data_4
Supplementary Data 4. Wnt target gene expression across Merlin-intact human meningiomas.
	Wnt target gene expression (TPM)
Mutation	CCND1	TCF12	TCF15	TCF19	TCF20	TCF24	TCF25	TCF3	TCF4	TCF7	TCF7L1	TCF7L2	TCFL5	LEF1	MYC	AXIN2	LGR5
AKT1	14.3707	10.8924	4.92318	10.4937	11.0457	4.48793	12.2904	10.7077	8.78771	7.44899	11.4556	10.3024	9.24772	7.87105	8.91647	6.74222	5.02
AKT1	13.1862	11.9389	5.12331	9.68428	10.4695	4.48793	11.3393	9.84797	11.4525	8.09295	10.4004	10.1603	9.07108	8.27321	10.3661	7.87282	4.48793
AKT1	14.6781	11.6145	4.9837	9.564	10.5277	4.7751	11.4267	9.864	10.3644	7.08449	10.4834	10.0492	9.2622	6.12461	7.23221	6.88537	4.89338
AKT1	14.7025	11.3053	5.02265	10.1294	10.4553	4.48793	11.6514	10.2587	10.6508	7.29494	11.3323	10.5791	10.0845	7.85712	9.58026	7.48589	5.40393
AKT1	13.2625	11.6214	5.11096	9.133	10.298	5.02852	11.6991	9.84529	10.9267	8.11837	11.1285	10.3507	9.34612	6.74306	10.2833	8.24576	4.80125
AKT1	14.2841	11.7936	4.94943	9.77932	10.7742	4.48793	11.5774	9.78059	10.8856	7.94617	11.1647	10.3761	9.73685	9.45182	9.52628	7.29169	4.75513
AKT1	14.7411	11.9452	4.78285	9.21098	10.7604	4.48793	11.3409	9.44544	9.51023	7.04821	12.1944	10.3638	9.94312	7.70753	11.7122	7.30726	4.78285
PIK3CA	13.5033	11.8142	4.71701	9.62423	11.1115	4.88388	10.9086	9.54097	9.8432	7.21569	10.9633	10.4973	9.73499	7.07343	9.54754	6.64291	4.48793
PIK3CA	14.0265	11.7267	4.83828	8.40064	10.7219	4.48793	11.0475	9.06243	9.5843	7.50572	10.6085	10.5237	9.63348	8.88878	10.3113	7.46217	6.69852
PIK3CA	15.5587	12.2449	4.77259	8.68257	10.4343	4.77259	9.49694	8.86764	12.7959	7.94865	9.66692	10.0749	10.7173	7.7495	9.20896	7.97422	5.05453
PIK3CA	14.1476	11.6027	5.54354	9.67611	9.70814	4.48793	11.1259	10.7027	10.887	7.42117	11.8284	10.0176	9.30914	7.28206	10.7085	7.64966	4.78674
PIK3CA	13.6609	11.6368	5.20353	10.1674	10.6818	4.81057	11.3346	9.8241	9.85605	7.67739	10.7228	10.2161	9.3552	7.41277	9.88042	7.89316	4.48793
SMO	13.8724	11.8289	4.90839	9.65168	11.0098	4.90839	11.2101	9.55183	11.0004	7.6137	11.2368	10.0071	10.0391	8.70724	9.75792	5.99698	4.48793
SMO	14.9348	10.8358	5.90399	10.2397	10.9137	5.21694	12.0227	10.7712	9.74121	7.68867	11.8158	10.5355	9.51351	7.23637	11.1747	8.22282	4.91179
SMO	13.7258	11.7223	4.88461	8.92987	10.4825	4.48793	11.1843	9.8104	9.6262	7.43817	10.8052	10.783	10.3604	7.56247	8.71167	6.76187	4.88461
SMO	14.0398	11.6171	4.48793	9.82491	10.7525	4.88591	11.1276	9.38722	11.8296	7.78998	10.9447	10.2175	9.52833	7.70844	9.44533	7.59616	5.049
SMO	12.6492	11.454	4.48793	8.90512	10.2837	4.86208	11.9297	10.1162	9.47874	7.77234	11.5572	9.99259	9.23496	7.56558	10.3286	8.21256	4.48793
SMO	13.7978	11.8309	5.13347	10.5288	10.5407	4.86269	11.0447	9.35806	9.67827	7.09946	10.8501	10.3965	9.18369	7.09946	10.2526	6.92403	5.13347
SMO	13.9067	12.2968	4.90256	9.08776	10.0944	4.90256	10.5256	9.42236	11.6807	6.6654	10.5617	10.6296	9.65073	8.58908	8.92525	7.71733	5.20128
SMO	14.3303	12.246	4.48793	9.09179	9.46464	4.99448	11.3407	10.2407	11.2674	7.37695	10.3405	10.4755	9.57194	9.44451	10.686	7.93931	6.12527
SMO	13.5531	11.8304	4.74357	9.85255	10.5821	4.48793	11.2502	8.87798	9.69045	7.49046	10.2383	10.5355	9.73182	7.98121	10.1911	7.03856	5.20455
SMO	13.1337	11.3281	5.27375	9.6067	9.32709	4.48793	11.9338	10.3137	11.1869	7.3632	11.2235	10.1983	9.40991	9.2392	11.2507	10.2815	5.01537
SMO	13.5783	11.8881	4.78549	9.10771	10.7926	5.00152	11.5641	9.53822	10.3276	7.40356	11.5957	10.6959	9.69663	7.95894	9.76499	6.92116	4.48793
SMO	13.2827	11.5457	5.17719	9.59807	10.7439	4.48793	11.7457	10.2493	9.00229	7.62337	11.1446	10.172	9.84884	8.10504	9.73408	6.77997	4.77154
SMO	14.08	11.9908	5.03247	10.9045	9.8202	5.03247	11.6334	9.72959	10.389	7.32758	11.2209	10.0643	9.97785	9.10391	10.5619	7.06748	5.03247
TRAF7	13.841	11.7477	4.74767	10.0651	10.6816	4.74767	10.5931	9.33161	9.65399	6.78564	10.3341	11.0265	9.583	7.80882	8.81136	7.03044	4.74767
TRAF7	13.4887	11.4073	5.37693	8.89887	10.3849	4.48793	11.5706	9.30058	10.952	7.56274	11.5847	11.0116	9.62396	7.91603	9.56148	6.76607	4.48793
TRAF7	13.4653	11.7706	4.75337	9.48693	10.648	4.48793	10.6643	9.62427	11.324	7.95722	10.707	10.498	9.62845	8.3072	8.15268	7.97494	5.01659
TRAF7	13.228	11.7863	4.7508	9.44363	10.9677	5.01153	10.7167	9.56539	10.5783	6.95107	10.584	10.6941	10.1053	7.35376	10.3562	7.10421	5.89691
TRAF7	13.8098	11.9249	6.32571	8.02799	9.41396	5.08154	11.4905	10.2375	11.6598	7.53517	10.7944	10.3345	9.52989	9.66759	10.2766	7.81547	4.48793
TRAF7	13.7238	11.6278	5.02123	10.1393	10.0121	4.79699	11.7776	10.614	9.69143	7.28914	11.3558	10.4478	9.83069	7.92074	10.5784	7.21926	4.79699
TRAF7	13.8416	13.0438	4.77798	9.27433	9.97749	4.48793	10.7352	10.8913	11.8809	6.90512	11.3764	10.3806	9.19804	7.39564	10.2203	7.86938	4.77798
TRAF7	14.4262	11.4148	5.07132	9.67187	10.445	4.48793	11.7569	9.69797	11.3542	6.85373	11.2549	10.6079	9.57239	8.49338	10.1072	6.5758	5.01043
